# Supplementary material for: Carbohydrate Availability Regulates Virulence Gene Expression in Streptococcus suis
Source: PLoS One. 2014 Mar 18;9(3):e89334. doi: 10.1371/journal.pone.0089334 (PMC3958366; doi:10.1371/journal.pone.0089334)
Supplement: Table S2 — Microarray data (xl file): S. suis genes differentially regulated during growth in pullulan (Pul) vs glucose (Glc) in the exponential (e) or stationary (s) phase. (XLSX) [file pone.0089334.s008.xlsx]

## Sheet: Foglio1
Function	Gene	Protein	Locus	ePul/eGlc	ePul/sGlc	sPul/eGlc	sPul/sGlc	ePul/sPul	eGlc/sGlc
chromosomal replication initiator protein	dnaH	DnaH	SSU0001	-3.22895	-2.83787	-3.43445	-3.01847	0	0
DNA polymerase III, beta chain	dnaN	DnaN	SSU0002	0	0	-2.25278	0	0	0
diacylglycerol kinase protein	SSU0003		SSU0003	-7.74086	-2.4757	-14.9751	-4.78937	0	3.12674
conserved hypothetical protein	SSU0004		SSU0004	-9.11107	0	-22.7125	-4.85528	0	4.67788
putative DNA-binding protein	SSU0005		SSU0005	-4.64605	0	-9.63575	-2.53226	0	3.80519
putative GTP-binding protein	SSU0006		SSU0006	-2.92227	0	-4.74465	-2.06705	0	2.29538
peptidyl-tRNA hydrolase	pth	Pth	SSU0007	-4.52647	0	-7.91504	-2.82703	0	2.79977
putative transcription-repair coupling factor	trcF	TrcF	SSU0008	-2.61012	0	-2.84043	0	0	2.91643
S4 domain containing protein	SSU0009		SSU0009	-3.00247	-2.22308	-5.63029	-4.16876	0	0
putative septum formation initiator protein	SSU0010		SSU0010	-2.73931	-2.34864	-5.09832	-4.37121	0	0
conserved hypothetical protein	SSU0011		SSU0011	-3.30698	0	-6.85865	-4.14048	2.07399	0
putative exported protein	SSU0012		SSU0012	-2.78518	0	-5.25432	-2.9805	0	0
PP-loop family protein	SSU0013		SSU0013	-3.09503	0	-6.10078	-3.89815	0	0
hypoxanthine-guanine phosphoribosyltransferase	hpt	Hpt	SSU0014	0	0	-2.05759	-2.66273	0	0
putative cell division protease FtsH	ftsH	FtsH	SSU0015	0	0	0	0	0	0
putative competence-specific globaltranscription modulator	comX	ComX	SSU0016	0	0	0	0	0	0
	SSU0017		SSU0017	-12.8553	-5.24312	-14.3882	-5.86832	0	2.45185
rod shape-determining protein MreC	SSU0018		SSU0018	-6.13517	0	-24.466	-2.29132	3.98782	10.6777
putative membrane protein	SSU0019		SSU0019	-5.65178	0	-26.7186	-2.615	4.72746	10.2174
putative amidase	SSU0020		SSU0020	-2.30767	0	-4.21157	-4.02658	0	0
ribose-phosphate pyrophosphokinase 1	prs1	Prs1	SSU0021	-3.0035	0	-2.25778	0	0	0
putative aminotransferase	SSU0022	SSU0022	SSU0022	0	0	0	-2.17083	0	0
DNA repair protein RecO	recO	RecO	SSU0023	2.37451	0	0	0	0	0
fatty acid/phospholipid synthesis protein	plsX	PlsX	SSU0024	3.44334	0	2.60593	0	0	0
putative acyl carrier protein	SSU0025		SSU0025	3.23827	2.94305	2.58591	2.35016	0	0
phosphoribosylaminoimidazole- succinocarboxamidesynthase	purC	PurC	SSU0026	0	0	3.44311	0	0	-4.49514
putative phosphoribosylformylglycinamidine synthase protein	SSU0027	SSU0027	SSU0027	3.8276	0	5.07454	0	0	0
putative amidophosphoribosyltransferaseprecursor	purF	PurF	SSU0028	4.17709	0	5.19753	0	0	0
phosphoribosylformylglycinamidine cyclo-ligase	purM	PurM	SSU0029	3.91069	0	5.19476	0	0	0
phosphoribosylglycinamide formyltransferase	purN	PurN	SSU0030	4.0511	3.39834	4.7563	3.98991	0	0
bifunctional purine biosynthesis protein PurH [phosphoribosylaminoimidazolecarboxamideformyltransferase; IMP cyclohydrolase]	purH	PurH	SSU0031	12.9748	0	21.5773	4.8235	0	0
phosphoribosylamine-glycine ligase	purD	PurD	SSU0032	4.1391	0	5.72995	3.23581	0	0
putative phosphoribosylaminoimidazolecarboxylase catalytic subunit	purE	PurE	SSU0033	3.42209	2.61742	4.52693	3.46247	0	0
putative phosphoribosylaminoimidazolecarboxylase ATPase subunit	purK	PurK	SSU0034	4.72944	2.87304	6.45188	3.91938	0	0
hypothetical protein	SSU0035		SSU0035	-2.09232	0	-2.71083	-2.56855	0	0
hypothetical protein	SSU0036		SSU0036	0	0	0	0	0	0
adenylosuccinate lyase	purB	PurB	SSU0037	0	0	0	0	0	0
	SSU0038		SSU0038	0	0	0	0	0	0
putative membrane protein	SSU0039		SSU0039	0	0	8.17086	0	0	0
CAAX amino terminal protease family protein	SSU0040		SSU0040	0	0	0	0	0	0
putative membrane protein	SSU0041		SSU0041	0	0	0	0	0	0
ABC transporter ATP-binding protein	SSU0042		SSU0042	0	0	0	0	0	0
putative membrane protein	SSU0043		SSU0043	0	0	5.77238	0	0	0
ABC transporter ATP-binding membrane protein	SSU0044		SSU0044	0	0	0	0	0	0
	SSU0045		SSU0045	15.1532	5.46735	43.6758	15.7584	0	0
Holliday junction DNA helicase, subunit B	ruvB	RuvB	SSU0046	0	-2.42606	0	0	0	0
acetyltransferase (GNAT) family protein	SSU0047		SSU0047	0	0	0	0	0	0
putative haloacid dehalogenase-like hydrolase	SSU0048	SSU0048	SSU0048	0	0	0	0	0	0
putative DNA-binding protein	SSU0049		SSU0049	-3.35167	-3.29276	-3.62423	-3.56053	0	0
	SSU0050		SSU0050	0	0	0	0	0	0
transposase	SSU0051		SSU0051	2.4587	0	3.09873	0	0	0
hypothetical protein	SSU0052		SSU0052	0	0	3.3848	0	0	0
putative transposase	SSU0053		SSU0053	0	0	9.20695	8.73398	0	0
putative folylpolyglutamate synthase	SSU0054	FolC1	SSU0054	-2.06617	0	-2.25319	0	0	0
hypothetical protein	SSU0055		SSU0055	-4.62458	0	-5.4154	0	0	7.54788
putative membrane protein	SSU0056		SSU0056	-2.99096	0	-6.90738	-4.4175	2.30942	0
DNA mismatch repair protein MutL	mutL	MutL	SSU0057	2.56073	0	2.43554	0	0	0
Holliday junction DNA helicase RuvA	ruvA	RuvA	SSU0058	3.84946	0	4.03475	0	0	-2.64246
hypothetical protein	SSU0059		SSU0059	9.72702	15.3651	9.48651	14.9852	0	0
DNA-3-methyladenine glycosylase I	tag	Tag	SSU0060	3.60625	0	3.54382	0	0	0
CinA-like protein	cinA	CinA	SSU0061	2.58885	0	2.3903	0	0	0
RecA recombinase (recombinase A)	recA	RecA	SSU0062	-2.20756	0	-2.90484	0	0	0
regulatory protein Spx	SSU0063		SSU0063	0	0	0	0	0	0
conserved hypothetical protein	SSU0064		SSU0064	0	0	4.16559	3.17271	0	0
putative Holliday junction resolvase	SSU0065		SSU0065	2.4416	0	5.44725	3.53919	0	0
conserved hypothetical protein	SSU0066		SSU0066	0	0	2.29567	0	0	0
conserved hypothetical protein	SSU0067		SSU0067	-8.30744	-5.36822	-5.78832	-3.74038	0	0
putative competence-specific globaltranscription modulator (fragment)	SSU0068		SSU0068	-5.83398	-3.41695	-8.32961	-4.87864	0	0
30S ribosomal protein S10	rpsJ		SSU0069	-2.33267	0	-7.1681	-3.25392	3.07292	2.20291
50S ribosomal protein L3	rplC		SSU0070	-2.21873	0	-5.69388	-2.28111	2.56628	2.4961
50S ribosomal protein L4	rplD		SSU0071	-2.00331	0	-3.81712	0	0	2.58984
50S ribosomal protein L23	rplW		SSU0072	0	0	-2.42308	0	0	2.33494
50S ribosomal protein L2	rplB		SSU0073	0	0	-3.31772	0	0	2.20746
30S ribosomal protein S19	rpsS		SSU0074	0	2.48574	0	2.09001	0	0
50S ribosomal protein L22	rplV		SSU0075	0	2.54345	0	2.1724	0	0
30S ribosomal protein S3	rpsC		SSU0076	0	2.30415	0	2.18532	0	0
50S ribosomal protein L16	rplP		SSU0077	0	3.04817	0	2.77392	0	0
50S ribosomal protein L29	rpmC		SSU0078	0	2.86639	0	2.17646	0	2.00027
30S ribosomal protein S17	rpsQ		SSU0079	0	2.59571	0	2.38223	0	0
50S ribosomal protein L14	rplN		SSU0080	0	0	0	0	0	0
50S ribosomal protein L24	rplX		SSU0081	0	2.84638	0	3.23564	0	0
50S ribosomal protein L5	rplE		SSU0082	0	2.3813	0	2.36722	0	0
30S ribosomal protein S14	rpsN		SSU0083	0	2.4182	0	2.46798	0	0
hypothetical protein	SSU0084		SSU0084	0	2.8142	0	3.25064	0	0
30S ribosomal protein S8	rpsH	RpsH	SSU0085	0	0	0	2.1208	0	0
hypothetical protein	SSU0086		SSU0086	0	0	0	0	0	0
putative phosphoribosylaminoimidazolecarboxylase (fragment)	SSU0087		SSU0087	0	2.30547	0	2.23712	0	0
50S ribosomal protein L6	rplF		SSU0088	0	0	0	2.24244	0	0
50S ribosomal protein L18	rplR		SSU0089	0	0	2.17486	2.86434	0	0
30S ribosomal protein S5	rpsE		SSU0090	0	0	0	2.0555	0	0
50S ribosomal protein L30	rpmD		SSU0091	0	0	0	0	0	0
50S ribosomal protein L15	rplO		SSU0092	0	0	0	0	0	0
preprotein translocase SecY subunit	secY	SecY	SSU0093	2.24747	3.03661	2.47406	3.34277	0	0
adenylate kinase	adk	Adk	SSU0094	-3.70237	0	-7.79074	-2.55742	2.10426	3.04633
translation initiation factor IF-1	infA		SSU0095	0	0	-3.15679	0	0	0
50S ribosomal protein L36	rpmJ		SSU0096	0	0	-4.27938	0	0	0
30S ribosomal protein S13	rpsM		SSU0097	0	0	-4.43339	0	0	0
30S ribosomal protein S11	rpsK		SSU0098	0	0	-6.44528	0	0	0
DNA-directed RNA polymerase alpha chain	rpoA		SSU0099	0	0	-3.34855	0	0	0
50S ribosomal protein L17	rplQ		SSU0100	0	0	-6.98057	0	0	0
putative integrase	SSU0101		SSU0101	0	-4.47898	0	-2.36174	0	-7.84358
conserved hypothetical protein	SSU0102		SSU0102	0	-5.34717	3.50474	0	0	-6.177
replication initiation factor	SSU0103		SSU0103	22.7162	0	14.0862	0	0	-16.1744
conserved hypothetical protein	SSU0104		SSU0104	0	0	4.00682	0	0	0
hypothetical protein	SSU0105		SSU0105	13.0831	0	12.515	0	0	0
FtsK/SpoIIIE family protein	SSU0106		SSU0106	2.48417	0	2.35829	0	0	0
putative membrane protein	SSU0107		SSU0107	0	0	2.93865	0	0	0
hypothetical protein	SSU0108		SSU0108	0	0	0	0	0	0
hypothetical protein	SSU0109		SSU0109	-7.43804	-14.8728	-9.85277	-19.7012	0	0
conserved hypothetical protein	SSU0110		SSU0110	-3.30517	0	-4.86853	0	0	0
putative integrase (fragment)	SSU0111		SSU0111	0	0	4.19506	8.5084	0	0
MarR-family regulatory protein	SSU0112		SSU0112	-3.83418	0	-5.69757	0	0	4.07714
ABC transporter ATP-binding protein	SSU0113	SSU0113	SSU0113	-2.72383	0	-4.02527	0	0	4.05264
ABC transporter permease protein	SSU0114	SSU0114	SSU0114	-2.98762	0	-4.78601	0	0	4.35097
zinc-binding protein AdcA precursor	adcA	AdcA	SSU0115	0	2.49141	-2.72533	0	0	4.54704
putative negative regulator of copper transportoperon	copY		SSU0116	0	-2.08566	2.48558	0	-3.02912	0
putative copper chaperone CopZ	copZ		SSU0118	0	0	2.89691	2.3696	-2.21559	0
putative histidine triad (HIT) protein	SSU0119		SSU0119	4.42476	5.15711	3.70389	4.31693	0	0
putative tyrosyl-tRNA synthetase	tyrS	TyrS	SSU0120	0	0	0	0	0	0
putative penicillin-binding protein 1B	pbp1B	Pbp1B	SSU0121	0	0	0	0	0	0
DNA-directed RNA polymerase beta chain	rpoB	RpoB	SSU0122	0	2.50061	0	0	0	0
DNA-directed RNA polymerase beta' chain	rpoC	RpoC	SSU0123	4.18829	5.79171	2.6921	3.72273	0	0
conserved hypothetical protein	SSU0124		SSU0124	-2.94414	0	-5.363	-3.14903	0	0
putative microcin immunity protein (pseudogene)	SSU0125		SSU0125	0	0	0	0	0	0
putative competence protein	SSU0126		SSU0126	0	0	0	0	0	0
competence protein	SSU0127		SSU0127	8.05065	7.19574	13.5917	17.2826	0	0
putative competence protein	comYC		SSU0128	0	10.802	6.9279	34.6269	0	0
putative competence protein	SSU0129		SSU0129	0	11.0578	5.69291	18.4608	0	0
putative membrane protein	SSU0130		SSU0130	0	0	12.4143	3.8002	0	0
putative membrane protein	SSU0131		SSU0131	0	23.9082	4.58904	55.213	0	0
putative exported protein	SSU0132		SSU0132	0	0	7.82708	7.58415	0	0
conserved hypothetical protein	SSU0133		SSU0133	-3.24413	-3.11955	-4.94208	-4.75231	0	0
acetate kinase	ackA	AckA	SSU0134	0	0	0	0	0	0
putative membrane protein	SSU0135		SSU0135	-3.7221	0	-7.58782	-2.14072	2.03858	3.54451
folypolyglutamate synthase	folC	FolC	SSU0136	-2.10847	0	-2.71613	0	0	0
putative glutamyl-aminopeptidase	pepA	PepA	SSU0137	0	0	0	0	0	0
putative exported protein	SSU0139		SSU0139	0	-7.8162	0	-6.70356	0	-4.00143
putative thioredoxin	SSU0140		SSU0140	-2.06417	-7.72727	-3.20451	-11.9961	0	-3.74352
putative exported protein	SSU0141		SSU0141	2.37013	0	0	-2.50344	0	-3.61905
putative tRNA-binding protein	SSU0142		SSU0142	4.65803	0	3.86663	0	0	-2.9795
conserved hypothetical protein	SSU0143		SSU0143	6.42497	4.04607	5.10102	3.21233	0	0
putative single stranded DNA-binding protein	SSU0144		SSU0144	0	0	0	0	0	0
putative membrane protein	SSU0145		SSU0145	0	0	0	0	0	0
10 kDa chaperonin	groS	GroS	SSU0146	0	-3.50033	2.04158	0	-3.32764	-2.14753
60 kDa chaperonin	groL	GroL	SSU0147	0	-2.58331	2.14017	0	-2.13359	-2.59128
30S ribosomal protein S12	rpsL		SSU0148	-3.32117	0	-10.6052	-4.20752	3.1932	2.52053
30S ribosomal protein S7	rpsG		SSU0149	-2.6459	0	-10.3742	-4.04407	3.92085	2.56528
elongation factor G (EF-G)	fus		SSU0151	0	0	0	0	0	0
putative endopeptidase	SSU0152		SSU0152	-8.16387	0	0	0	0	0
glyceraldehyde-3-phosphate dehydrogenase	gapA	GAPDH	SSU0153	0	0	3.47775	3.60653	0	0
phosphoglycerate kinase	pgk	Pgk	SSU0154	-3.51434	-4.05731	-5.20435	-6.00843	0	0
putative membrane protein	SSU0155		SSU0155	-4.05508	0	-7.94747	-3.9197	0	0
MerR family regulatory protein	glnR	GlnR	SSU0156	-4.93702	0	-14.1491	-5.72809	2.86591	0
putative glutamine synthetase	glnA	GlnA	SSU0157	-2.2468	0	-3.51855	0	0	2.59137
metallo-beta-lactamase superfamily protein	SSU0158		SSU0158	0	0	0	0	0	0
conserved hypothetical protein	SSU0159		SSU0159	-2.432	-2.72246	-2.60055	-2.91114	0	0
glycoprotease family protein	SSU0160		SSU0160	0	0	0	0	0	0
acetyltransferase (GNAT) family protein	SSU0161		SSU0161	0	0	0	0	0	0
putative glycoprotease	SSU0162		SSU0162	2.68291	2.42943	2.10753	0	0	0
AraC-family regulatory protein	SSU0163		SSU0163	2.59904	5.13905	3.17695	6.28176	0	0
extracellular solute-binding lipoprotein	SSU0164		SSU0164	80.0743	269.088	62.5238	210.109	0	0
binding-protein-dependent transport systemmembrane protein	SSU0165		SSU0165	26.5863	53.1761	23.3494	46.7018	0	0
putative transport system permease	SSU0166		SSU0166	53.5353	49.9965	43.3537	40.4879	0	0
putative alpha-galactosidase	rafgH	RAFGH, GALS3	SSU0167	66.1587	85.5907	57.9841	75.015	0	0
AzlC family protein	SSU0168		SSU0168	0	-2.07656	0	-2.37006	0	0
putative membrane protein	SSU0169		SSU0169	-2.1806	0	-3.15503	-2.82138	0	0
putative membrane protein	SSU0170		SSU0170	0	0	0	0	0	0
putative surface-anchored protein (pseudogene)	epf	Epf	SSU0171	2.72136	0	2.85386	2.16543	0	0
	SSU0172		SSU0172	3.86826	2.57014	4.41056	2.93046	0	0
putative membrane protein	SSU0173		SSU0173	11.7992	0	16.9406	3.86951	0	0
ABC transporter ATP-binding protein	SSU0174		SSU0174	0	0	6.05296	0	0	-3.85581
putative membrane protein	SSU0175		SSU0175	3.01081	0	3.11743	0	0	0
putative beta-glucosidase	SSU0176		SSU0176	2.32392	5.43244	0	4.87379	0	0
putative DNA-binding protein	SSU0177		SSU0177	-6.9264	-4.02592	-18.4953	-10.7503	2.67026	0
putative PTS multi-domain regulator	SSU0178		SSU0178	4.26869	3.53204	5.63484	4.66243	0	0
sugar phosphotransferase system (PTS), lactose/cellobiose-specific family, IIB subunit protein	SSU0179		SSU0179	18.6936	5.17538	23.7515	6.57567	0	0
putative sugar-specific permease, SgaT/UlaAfamily	SSU0180		SSU0180	12.4173	5.49032	15.833	7.00059	0	0
putative transketolase subunit	SSU0181		SSU0181	9.45176	7.30496	11.0883	8.56978	0	0
putative transketolase subunit	SSU0182	SSU0182	SSU0182	6.08762	3.61483	8.38803	4.98081	0	0
putative glycerophosphodiesterphosphodiesterase	SSU0183	SSU0183	SSU0183	0	0	0	0	0	0
conserved hypothetical protein	SSU0184		SSU0184	-4.81787	-2.44291	-27.3816	-13.8839	5.68333	0
putative tagatose-6-phosphate aldose/ketoseisomerase	agaS	AgaS	SSU0185	2.0235	0	0	-2.20101	0	-3.60508
putative surface-anchored protein	SSU0186		SSU0186	8.79071	0	8.69452	0	0	-6.28292
Xaa-Pro dipeptidyl-peptidase	pepXP-dpp IV	DppIV	SSU0187	5.30376	4.03846	4.49263	3.42084	0	0
conserved hypothetical protein	SSU0188		SSU0188	-3.47125	-3.34167	-4.70507	-4.52943	0	0
putative beta-lactamase (pseudogene)	SSU0189		SSU0189	-3.05261	0	-4.24965	-2.57147	0	0
	SSU0190		SSU0190	-2.88415	0	-4.07362	-2.61458	0	0
	pflB	PflB	SSU0191	5.42727	5.10315	6.06698	5.70466	0	0
DNA polymerase IV	dinB	DinB	SSU0192	-3.78065	-3.51805	-2.52076	-2.34567	0	0
putative transcriptional regulator protein	SSU0193		SSU0193	-3.24444	0	-5.02727	-2.1582	0	2.32939
conserved hypothetical protein	SSU0194	AgaZ	SSU0194	0	0	0	0	0	0
putative tagatose-6-phosphate kinase	SSU0195		SSU0195	0	-2.59043	2.44833	0	0	-3.18879
HhH-GPD superfamily base excision DNA repairprotein	SSU0196		SSU0196	0	0	0	0	0	0
putative repressor protein	SSU0198		SSU0198	-2.15632	0	-2.45962	0	0	0
sugar phosphotransferase system (PTS), IICcomponent	SSU0199	CelbEII	SSU0199	0	3.64556	0	4.47168	0	0
conserved hypothetical protein	SSU0200		SSU0200	5.03296	10.3676	4.30821	8.8747	0	0
putative surface-anchored protein	SSU0201		SSU0201	2.43092	3.49636	2.64485	3.80405	0	0
putative exported protein	SSU0202		SSU0202	3.79009	0	4.63108	2.79299	0	0
binding-protein-dependent transport systemprotein	SSU0203		SSU0203	3.49861	0	4.5526	2.55	0	0
ABC transporter ATP-binding protein	SSU0204	SSU0204	SSU0204	2.81975	0	2.92784	0	0	0
extracellular solute binding protein	SSU0205	SSU0205	SSU0205	2.04828	0	2.41146	0	0	0
glucosamine-6-phosphate isomerase	SSU0206	Gnp	SSU0206	0	0	0	0	0	0
copper-transporting P-type ATPase CopA(fragment)	SSU0207		SSU0207	0	0	5.15955	3.94524	0	0
probable thiol peroxidase (fragment)	tpx	Tpx	SSU0208	9.33422	10.3498	20.9872	23.2708	0	0
	SSU0209		SSU0209	29.1754	0	35.6514	4.735	0	0
	SSU0210		SSU0210	0	0	3.18649	2.70365	0	0
conserved hypothetical protein	SSU0211		SSU0211	0	0	0	0	0	0
putative signal peptidase I 4	SSU0212		SSU0212	0	-2.08716	0	0	0	0
ribonuclease HIII	SSU0213		SSU0213	-2.27215	-3.79304	-2.12535	-3.54797	0	0
putative oxidoreductase	SSU0214		SSU0214	0	0	0	-2.05687	0	0
putative exported protein	SSU0215		SSU0215	-4.09404	-3.2698	-4.93607	-3.94231	0	0
putative trehalose-6-phosphate hydrolase	treC	TreA	SSU0216	15.615	84.4905	13.8142	74.7464	0	5.41084
sugar phosphotransferase system (PTS), IIABCcomponent	SSU0217	EIIABC_tre	SSU0217	3.47068	29.8438	3.05457	26.2657	0	8.59883
GntR family regulatory protein	SSU0218		SSU0218	-3.34203	-2.70255	-4.72669	-3.82225	0	0
conserved hypothetical protein	SSU0219		SSU0219	0	0	0	0	0	0
putative membrane protein	SSU0220		SSU0220	-2.16767	0	-2.56648	0	0	0
putative DNA mismatch repair protein	mutS2	MutS3	SSU0221	2.53466	2.60243	2.65181	2.72271	0	0
acetyltransferase (GNAT) family protein	SSU0222		SSU0222	2.62899	2.68373	2.44869	2.49968	0	0
putative thioredoxin	SSU0223	SSU0223	SSU0223	0	0	0	0	0	0
AMP-binding enzyme	SSU0224	SSU0224	SSU0224	3.25969	0	2.67832	0	0	-3.01687
peptide methionine sulfoxide reductase	msrAB	MsrAB	SSU0225	6.24146	0	5.27485	0	0	-3.00878
putative transcriptional regulator	SSU0226		SSU0226	0	0	-2.2549	0	0	0
putative membrane protein	SSU0227		SSU0227	2.0839	0	0	0	0	0
putative membrane protein	SSU0228		SSU0228	0	0	0	0	0	0
ABC transporter ATP-binding protein	SSU0229		SSU0229	0	0	0	0	0	0
sodium:alanine symporter family protein	SSU0230	SSU0230	SSU0230	-15.604	-7.08671	-11.0763	-5.03043	0	0
mechanosensitive ion channel protein	SSU0231		SSU0231	-3.37088	-2.60623	-3.23687	-2.50262	0	0
putative lipoprotein	SSU0232		SSU0232	-2.11043	0	-2.26166	0	0	0
hypothetical protein	SSU0233		SSU0233	0	0	0	0	0	0
NADP-specific glutamate dehydrogenase	gdh	Gdh	SSU0234	0	3.21557	-2.58271	0	2.43279	3.41373
putative dihydroorotate dehydrogenase	pyrD	PyrD	SSU0235	-9.4825	-3.40923	-9.84618	-3.53998	0	2.78142
putative membrane protein	SSU0236		SSU0236	2.05297	0	2.16099	0	0	0
haloacid dehalogenase-like hydrolase	SSU0237		SSU0237	3.2047	2.26388	3.46367	2.44683	0	0
putative membrane protein	SSU0238		SSU0238	6.91562	5.97548	5.64855	4.88066	0	0
putative membrane protein	SSU0239		SSU0239	5.75344	4.61819	4.1732	3.34976	0	0
ABC transporter ATP-binding protein	SSU0240		SSU0240	3.11837	0	2.34781	0	0	0
TetR family regulatory protein	SSU0241		SSU0241	-4.09589	-4.49145	0	-2.09481	-2.14408	0
putative membrane protein	SSU0242		SSU0242	0	-4.09459	0	0	0	0
putative exported protein	SSU0243		SSU0243	2.91087	2.31489	3.39299	2.6983	0	0
putative membrane protein	SSU0244		SSU0244	0	0	0	2.06933	0	0
PadR-like family regulatory protein	SSU0245		SSU0245	0	0	0	0	0	0
LrgA family protein	SSU0246		SSU0246	-27.4206	-22.8628	-19.3466	-16.1309	0	0
LrgB-like family protein	SSU0247		SSU0247	-10.3948	-9.20788	-16.3558	-14.4883	0	0
putative formate/nitrite transporter familyprotein	focA		SSU0248	0	0	-5.28343	-2.62573	3.03648	0
glycerol facilitator-aquaporin	gla	Gla	SSU0249	-7.29534	0	-19.7576	-7.70199	2.70824	0
conserved hypothetical protein	SSU0250		SSU0250	0	0	0	0	0	0
MutT/NUDIX hydrolase family protein	SSU0251		SSU0251	0	0	3.15041	0	0	0
putative surface-anchored protein	sadP	SadP	SSU0253	0	0	0	2.27267	0	0
putative surface-anchored protein (pseudogene)	SSU0254		SSU0254	0	0	0	0	0	0
	SSU0254A		SSU0255	6.19345	0	20.4136	3.82469	0	0
integrase (fragment)	SSU0256		SSU0256	0	0	20.1609	4.99717	0	-9.64964
50S ribosomal protein L33 1	rpmGA		SSU0257	-2.12044	0	-5.23336	0	2.46805	2.91151
50S ribosomal protein L32	rpmF		SSU0258	0	0	0	0	0	0
histidyl-tRNA synthetase	hisS	HisS	SSU0259	2.07711	2.57137	0	0	0	0
alcohol dehydrogenase	adhP	AdhP	SSU0260	46.8518	7.92175	29.6239	5.00884	0	-5.91432
aldehyde-alcohol dehydrogenase [:alcohol dehydrogenase; acetaldehyde dehydrogenase]	adhE	AdhE	SSU0261	7.94899	2.99925	8.50497	3.20903	0	-2.65032
putative threonine synthase	SSU0262	SSU0262	SSU0262	0	0	0	0	0	0
ABC transporter ATP-binding membrane protein	SSU0263		SSU0263	0	0	3.50649	7.15576	0	0
ABC transporter ATP-binding membrane protein	SSU0264		SSU0264	0	0	0	3.60611	0	0
putative membrane protein	SSU0265		SSU0265	0	0	0	0	0	0
putative transporter protein	SSU0266	SSU0266	SSU0266	0	0	2.86042	5.99477	0	0
ABC transporter ATP-binding protein	SSU0267	SSU0267	SSU0267	0	0	2.89621	4.92557	0	0
multi antimicrobial extrusion (MATE) familytransporter	SSU0268		SSU0268	0	0	0	0	0	0
mevalonate kinase	mvaK1	MvaK1	SSU0269	0	0	2.45612	0	0	0
mevalonate diphosphate decarboxylase	mvaD	MvaD	SSU0270	2.16696	0	6.06042	3.24088	-2.79673	0
phosphomevalonate kinase	mvaK2	MvaK2	SSU0271	2.65232	0	5.88063	2.74447	-2.21717	0
isopentenyl-diphosphate delta-isomerase	fni	Fni	SSU0272	3.98862	0	6.00107	2.89672	0	0
ABC transporter, ATP-binding/permease protein	SSU0273		SSU0273	0	0	0	0	0	0
ABC transporter, ATP-binding/permease protein	SSU0274		SSU0274	-2.90271	0	-2.8127	0	0	0
conserved hypothetical protein	SSU0275		SSU0275	0	-2.20025	0	-2.04518	0	0
conserved hypothetical protein	SSU0276		SSU0276	3.97118	2.43311	3.44148	2.10857	0	0
phosphoglycerate mutase family protein	SSU0277		SSU0277	0	0	0	0	0	0
heat-inducible transcription repressor HrcA	hrcA	HrcA	SSU0278	0	-4.34959	2.30498	0	-2.33385	-4.29579
GrpE protein (HSP-70 cofactor)	grpE	GrpE	SSU0279	2.02907	0	4.88818	0	-2.40907	-3.7397
chaperone protein DnaK (heat shock protein 70)	dnaK	DnaK	SSU0280	0	0	5.48861	2.03883	-3.09959	-2.69204
chaperone protein DnaJ	dnaJ	DnaJ	SSU0281	0	-2.41191	3.55298	0	-2.92599	-2.92874
conserved hypothetical protein	SSU0282		SSU0282	0	0	0	0	0	0
putative amidase	SSU0283		SSU0283	0	0	0	0	0	0
extracellular solute-binding protein	SSU0284		SSU0284	-2.08079	2.57735	-2.89917	0	0	5.36291
transport system membrane protein	SSU0285		SSU0285	0	2.36277	-2.01486	0	0	3.72058
putative DNA-binding protein	SSU0286		SSU0286	0	5.37746	0	5.9314	0	0
putative membrane protein	SSU0287		SSU0287	0	0	0	0	0	0
putative cation-transporting ATPase	SSU0288	SSU0288	SSU0288	-2.30312	0	0	0	0	0
ferric uptake regulator family protein	SSU0289		SSU0289	-3.67699	-3.52013	-6.58146	-6.3007	0	0
tRNA pseudouridine synthase A	truA	RluB	SSU0290	0	-4.95135	0	0	0	0
putative phosphomethylpyrimidine kinase	thiD	ThiD	SSU0291	0	0	0	0	0	0
putative membrane protein	SSU0292		SSU0292	0	0	0	0	0	0
conserved hypothetical protein	SSU0293		SSU0293	0	-2.06572	0	0	0	-2.53135
conserved hypothetical protein	SSU0294		SSU0294	0	0	0	0	0	0
hypothetical protein	SSU0296		SSU0296	-4.58419	0	-6.11944	0	0	3.33292
putative transcription regulation protein	SSU0297		SSU0297	-10.747	-2.51042	-15.605	-3.6452	0	4.28096
zinc-binding dehydrogenase	SSU0298	SSU0298	SSU0298	0	0	0	0	0	0
hydrolase, alpha/beta fold family	SSU0299		SSU0299	4.12354	5.67097	4.11474	5.65887	0	0
short chain dehydrogenase	SSU0300		SSU0300	2.76459	16.4008	2.62268	15.5589	0	5.93243
NADH:flavin oxidoreductase / NADH oxidase familyprotein	SSU0301		SSU0301	4.52863	14.4301	4.75078	15.138	0	0
putative transcription regulation protein	SSU0302		SSU0302	6.38051	8.53009	6.48601	8.67113	0	0
TetR family regulatory protein	SSU0303		SSU0303	-2.74392	0	-3.40254	0	0	2.41251
putative lipase	SSU0304		SSU0304	0	0	0	0	0	3.83422
putative lipase	SSU0305		SSU0305	-2.46377	0	0	0	0	0
trigger factor (prolyl isomerase)	tig	Tig	SSU0306	0	0	-12.6433	-6.55953	6.64384	0
putative membrane protein	SSU0307		SSU0307	0	0	0	0	0	0
laminin binding protein	lmb	lmb	SSU0308	0	0	5.02292	7.25252	0	0
Streptococcal histidine triad-family protein	SSU0309		SSU0309	0	0	0	0	0	4.58937
putative DNA-directed RNA polymerase, deltasubunit	rpoE	RpoE	SSU0310	-3.45875	-3.52925	-8.30606	-8.47536	2.40146	0
putative CTP synthase	pyrG	PyrG	SSU0311	-4.5327	0	-7.28195	-2.10548	0	3.45857
fructose-bisphosphate aldolase	fba	Fba	SSU0312	0	0	0	0	0	0
50S ribosomal protein L28	rpmB	RpmB	SSU0313	-2.11741	0	-10.0646	0	4.75324	4.28071
ATP-dependent DNA helicase	recG	RecG	SSU0314	-2.06702	0	0	0	0	0
putative L-asparaginase	asnB	AsnB	SSU0315	-6.54596	-9.75273	-7.32737	-10.9169	0	0
haloacid dehalogenase-like hydrolase(pseudogene)	SSU0316		SSU0316	-5.90873	-5.22547	-7.24861	-6.4104	0	0
	SSU0317		SSU0317	0	0	-2.10345	-2.12017	0	0
putative universal stress protein	SSU0318		SSU0318	4.56645	0	24.7694	3.59693	-5.42422	-6.88628
putative aminotransferase	SSU0319	AspB	SSU0319	0	0	0	-2.18121	0	0
GTP-sensing transcriptional pleiotropicrepressor	codY	CodY	SSU0320	-2.1252	0	-3.27442	0	0	0
isochorismatase family protein (pseudogene)	SSU0321		SSU0321	0	0	-2.84966	0	0	2.44608
50S ribosomal protein L19	rplS	RplS	SSU0322	0	0	-2.52823	0	0	0
conserved hypothetical protein	SSU0323		SSU0323	-3.35378	-2.52366	-5.13884	-3.86689	0	0
glutamyl-tRNA amidotransferase subunit C	gatC	GatC	SSU0324	0	-3.49702	0	-2.89468	0	0
glutamyl-tRNA amidotransferase subunit A	gatA	GatA	SSU0325	0	0	0	0	0	0
glutamyl-tRNA amidotransferase subunit B	gatB	GatB	SSU0326	0	0	0	0	0	0
putative deoxyguanosinetriphosphatetriphosphohydrolase	SSU0327	SSU0327	SSU0327	0	-2.20951	0	-2.34541	0	-2.30468
galactose operon repressor GalR	galR	GalR	SSU0328	19.5369	12.0486	36.9715	22.8007	0	0
galactokinase	galK	GalK	SSU0329	80.2907	82.4437	78.1374	80.2327	0	0
galactose-1-phosphate uridylyltransferase	galT	GalT	SSU0330	264.204	148.118	260.054	145.792	0	0
putative membrane protein	SSU0331		SSU0331	-2.82348	0	-8.94487	-3.66391	3.16803	2.44134
CutC family protein	SSU0332		SSU0332	0	0	-2.38372	0	0	0
hypothetical protein	SSU0333		SSU0333	0	0	0	0	0	0
haloacid dehalogenase-like hydrolase	SSU0334		SSU0334	-2.27154	-5.6764	-2.00098	-5.00029	0	0
GTP-binding protein	SSU0335		SSU0335	0	0	0	0	0	0
conserved hypothetical protein	SSU0336		SSU0336	2.01971	0	2.05418	0	0	0
putative nicotinate-nucleotideadenylyltransferase	SSU0337	SSU0337	SSU0337	2.26699	0	2.48593	0	0	0
putative metal dependent phosphohydrolase	SSU0338		SSU0338	2.13699	0	2.94079	0	0	0
acetyltransferase (GNAT) family (pseudogene)	SSU0339		SSU0339	0	0	2.21779	0	0	0
	SSU0340		SSU0340	4.20559	0	8.8976	2.49395	0	-3.56767
isochorismatase family protein (pseudogene)	SSU0341		SSU0341	4.79826	0	8.44879	2.71462	0	-3.11233
conserved hypothetical protein	SSU0342		SSU0342	4.46342	0	9.82761	2.57536	-2.20181	-3.81601
SAM dependent methyltransferase	SSU0343		SSU0343	0	-2.26983	0	-2.06088	0	0
putative membrane protein	SSU0344		SSU0344	0	-2.73668	0	-2.93058	0	0
conserved hypothetical protein	SSU0345		SSU0345	0	0	0	0	0	0
MerR family regulatory protein	SSU0346		SSU0346	0	0	0	0	0	0
conserved hypothetical protein	SSU0347		SSU0347	8.70119	4.67338	7.41174	3.98082	0	0
conserved hypothetical protein	SSU0348		SSU0348	17.8412	8.38875	15.3912	7.23682	0	0
conserved hypothetical protein	SSU0349		SSU0349	20.946	11.4299	17.0841	9.32255	0	0
conserved hypothetical protein	SSU0350		SSU0350	12.7058	7.07112	11.5253	6.41411	0	0
peptide deformylase	fms	Fms	SSU0351	9.40651	4.85987	6.49303	3.35462	0	0
putative ATP-dependent protease ATP-bindingsubunit ClpL	clpL	ClpL	SSU0352	-2.76957	0	0	0	-2.95093	0
putative 4-alpha-glucanotransferase	malQ2	MalQ2	SSU0353	-2.99962	-3.15209	0	0	-2.40396	0
putative glycogen phosphorylase	glgP2	GlgP2	SSU0354	0	0	0	0	0	0
GntR family regulatory protein	gntR		SSU0355	-5.15635	-6.54462	-8.63093	-10.9547	0	0
endonuclease/exonuclease/phosphatase familyprotein	SSU0356		SSU0356	2.23298	22.8461	0	18.7971	0	10.2312
putative glucose-specific phosphotransferasesystem (PTS), IIABC component	ptsG	MalT	SSU0357	5.58999	70.024	3.10991	38.9568	0	12.5267
putative membrane protein	SSU0358		SSU0358	-2.63654	0	-2.6315	0	0	0
PadR family regulatory protein	SSU0359		SSU0359	0	0	0	0	0	0
conserved hypothetical protein	SSU0360		SSU0360	-2.96137	-3.02187	-10.5204	-10.7353	3.55254	0
conserved hypothetical protein	SSU0361		SSU0361	0	3.83576	-13.4906	-3.04549	11.6818	4.42969
putative membrane protein	SSU0362		SSU0362	0	4.53949	-15.467	-2.50608	11.3763	6.1718
hypothetical protein	SSU0363		SSU0363	0	-5.12849	0	-5.48638	0	-6.62955
conserved hypothetical protein	SSU0364		SSU0364	-10.3351	0	-37.8966	-4.47441	3.66677	8.46964
conserved hypothetical protein (pseudogene)	SSU0365		SSU0365	0	0	0	0	0	0
ABC transporter ATP-binding protein	SSU0366	SSU0366	SSU0366	-3.85952	-4.70818	-2.35227	-2.8695	0	0
putative transport protein	SSU0367	SSU0367	SSU0367	0	0	-2.12814	0	0	0
cold shock protein	SSU0368		SSU0368	-2.32005	2.34152	-15.6225	-2.87578	6.73369	5.43245
methyltransferase GidB	gidB	GidB	SSU0369	-6.14052	-4.27954	-14.0577	-9.79729	2.28933	0
putative penicillin-binding protein 1A	pbp1A	Pbp1A	SSU0370	-2.64162	0	-4.33656	-2.5082	0	0
putative recombination protein U homologue	recU	RecU	SSU0371	-5.08045	-3.15155	-28.8798	-17.915	5.6845	0
conserved hypothetical protein	SSU0372		SSU0372	-8.32293	-4.4969	-20.8946	-11.2894	0	0
DivIVA protein	SSU0373		SSU0373	-2.99588	0	-5.66418	-3.52355	0	0
putative RNA methylase family protein	SSU0374		SSU0374	-5.07337	-2.45625	-10.5753	-5.11999	2.08448	2.0655
putative membrane protein	SSU0375		SSU0375	-2.74675	0	-4.74409	-2.67811	0	0
S-ribosylhomocysteinase	luxS	LuxS	SSU0376	-3.12799	-2.0286	-13.7865	-8.94098	4.40746	0
putative phosphohydrolase	SSU0377		SSU0377	-3.51242	0	-16.709	-5.95464	4.75712	0
guanylate kinase	gmk	Gmk	SSU0378	0	-3.20585	-2.24618	-4.0536	0	0
DNA-directed RNA polymerase omega chain	rpoZ	RpoZ	SSU0379	0	0	0	0	0	0
putative primosomal protein N'	priA	PriA	SSU0380	0	0	0	0	0	0
methionyl-tRNA formyltransferase	fmt	Fmt	SSU0381	0	-3.76652	0	-3.03634	0	-2.9217
putative ribosomal RNA small subunitmethyltransferase	SSU0382		SSU0382	0	0	0	0	0	-2.81917
putative protein phosphatase	SSU0383		SSU0383	0	0	0	0	0	-2.50332
serine/threonine-protein kinase	SSU0384		SSU0384	2.60441	0	3.31337	0	0	-2.16393
	SSU0385		SSU0385	0	0	0	2.24905	0	2.91399
putative membrane protein	SSU0386		SSU0386	-3.53811	-4.95288	-3.47088	-4.85877	0	0
sensor histidine kinase	SSU0387		SSU0387	0	-2.79082	0	-2.75135	0	0
response regulator protein	SSU0388		SSU0388	0	-2.7403	0	-2.05969	0	0
cyclophilin type peptidyl-prolyl cis-transisomerase protein	SSU0389		SSU0389	-2.01108	0	0	0	0	0
putative S1 RNA binding domain protein	SSU0390		SSU0390	0	0	0	0	0	0
putative cysteine synthase	cysM	CysM	SSU0391	2.14938	20.854	-8.018	0	17.2337	9.70235
conserved hypothetical protein	SSU0392		SSU0392	-4.03054	-2.14904	-7.13637	-3.80504	0	0
putative late competence protein	comFA	ComFA	SSU0393	0	0	0	0	0	0
putative late competence protein	comFC	ComFC	SSU0394	0	-48.2147	0	-42.7752	0	-37.132
sigma 54 modulation protein / S30EA ribosomalprotein	SSU0395		SSU0395	5.80899	2.1469	5.96198	2.20344	0	-2.70576
putative RNA methyltransferase	SSU0396		SSU0396	-2.23956	-3.86567	0	-2.77064	0	0
RecX family protein	SSU0397		SSU0397	-5.55277	-4.76579	-9.9314	-8.52384	0	0
conserved hypothetical protein	SSU0398		SSU0398	-3.75256	-2.91068	-28.9337	-22.4424	7.71039	0
conserved hypothetical protein	SSU0399		SSU0399	-7.70269	-3.00283	-14.2534	-5.55656	0	2.56514
GntR family regulatory protein	SSU0400		SSU0400	0	0	0	0	0	0
GntR family regulatory protein	SSU0401		SSU0401	-3.50582	-2.96786	-2.67989	-2.26866	0	0
putative beta-galactosidase precursor	lacZ	LacZ	SSU0402	74.1475	32.3914	61.733	26.9681	0	0
sugar phosphotransferase system (PTS), sorbosesubfamily, IIB component	SSU0403	EII_acgal	SSU0403	135.383	77.0905	141.93	80.8183	0	0
sugar phosphotransferase system (PTS), sorbose-specific family, IIC component	manY	EII_acgal	SSU0404	275.282	63.5627	240.668	55.5704	0	0
sugar phosphotransferase system (PTS), mannose/fructose/sorbose family, IID component	manZ	EII_acgal	SSU0405	52.4803	105.723	53.7896	108.36	0	0
sugar phosphotransferase system (PTS), fructosefamily, IIA component	manX	EII_acgal	SSU0406	6.53707	7.66917	5.9192	6.94429	0	0
putative aldose 1-epimerase	galM	GalM	SSU0407	4.41317	6.91892	3.62321	5.68042	0	0
conserved hypothetical protein	SSU0408		SSU0408	-8.23612	0	-42.7649	-4.36766	5.19237	9.79128
conserved hypothetical protein	SSU0409		SSU0409	-6.45283	0	-33.3734	-3.50758	5.17191	9.51465
glyoxalase/bleomycin resistanceprotein /dioxygenase superfamily protein	SSU0410		SSU0410	0	0	0	0	0	0
conserved hypothetical protein	SSU0411		SSU0411	0	0	0	0	0	0
valyl-tRNA synthetase	valS	ValS	SSU0412	4.45028	6.08841	3.57648	4.89298	0	0
putative membrane protein	SSU0413		SSU0413	0	0	-2.33034	-2.38494	0	0
Fic protein family	SSU0415		SSU0415	-2.43543	-3.65246	0	-2.30825	0	0
helicase, putative	SSU0416		SSU0416	0	-2.05655	0	-2.31653	0	0
conserved hypothetical protein	SSU0417		SSU0417	0	-3.56562	0	-2.76475	0	-2.63366
putative DNA-binding protein	SSU0418		SSU0418	0	0	0	0	0	0
conserved hypothetical protein	SSU0419		SSU0419	0	0	0	0	0	0
aspartate--ammonia ligase	asnA	AsnA	SSU0420	0	0	0	0	0	0
BipA family GTPase	SSU0421		SSU0421	-5.9403	0	-9.14425	-3.89179	0	0
putative membrane protein	SSU0422		SSU0422	-2.69271	0	-3.20299	0	0	3.32995
hypothetical protein	SSU0423		SSU0423	-7.45697	-2.76219	-12.4329	-4.60538	0	2.69965
putative signal peptidase I 2	SSU0424		SSU0424	-6.87073	-2.64032	-7.65015	-2.93983	0	2.60224
putative surface-anchored protein (pseudogene)	SSU0425		SSU0425	-4.13417	-2.24378	-5.32744	-2.89141	0	0
	SSU0426		SSU0426	-2.81595	0	-2.77954	0	0	0
putative surface-anchored protein	SSU0427		SSU0427	-2.48834	0	-3.01836	0	0	2.00534
sortase	SSU0428		SSU0428	-4.17562	0	-4.37559	0	0	4.26544
transposase (fragment)	SSU0429		SSU0429	0	0	3.67914	0	0	0
UDP-N-acetylmuramoylalanine--D-glutamate ligase	murD	MurD	SSU0430	0	0	0	0	0	0
putativeUDP-N-acetylglucosamine-N-acetylmuramyl- (pentapeptide)pyrophosphoryl-undecaprenol N-acetylglucosamine transferase	murG	MurG	SSU0431	2.19617	0	2.29528	0	0	0
putative cell division protein	SSU0432		SSU0432	2.39311	0	2.51242	0	0	-2.50239
putative cell division protein	ftsA		SSU0433	0	0	0	0	0	0
cell division protein FtsZ	ftsZ		SSU0434	0	0	0	0	0	0
conserved hypothetical protein	SSU0435		SSU0435	0	0	0	0	0	0
conserved hypothetical protein	SSU0436		SSU0436	0	0	0	0	0	0
putative membrane protein	SSU0437		SSU0437	0	0	0	0	0	0
putative RNA-binding protein	SSU0438		SSU0438	0	0	0	0	0	0
putative cell-division protein DivIVA	SSU0439		SSU0439	0	0	0	0	0	0
acetyltransferase (GNAT) family protein	SSU0440	SSU0440	SSU0440	3.41509	2.45279	3.47425	2.49528	0	0
isoleucyl-tRNA synthetase	ileS	IleS	SSU0441	5.05586	4.02904	4.38796	3.49679	0	0
conserved hypothetical protein	SSU0442		SSU0442	0	-3.11028	0	-2.65989	0	0
MutT/NUDIX hydrolase family protein	SSU0443		SSU0443	-2.46493	-8.18301	-3.53145	-11.7236	0	-3.31978
putative ATP-dependent Clp protease ATP-bindingsubunit	clpE	ClpE	SSU0444	2.06549	0	2.25833	0	0	0
conserved hypothetical protein	SSU0445		SSU0445	-4.68287	-3.71637	-4.22719	-3.35473	0	0
putative amino acid ABC transporter permeaseprotein	SSU0446	SSU0446	SSU0446	-23.4332	-2.42237	-18.0028	0	0	9.67365
putative glutamine transporter, ATP-bindingprotein 3	glnQ3	GlnQ3	SSU0447	-3.41605	4.27394	-9.38501	0	2.74733	14.6
FolD bifunctional protein [methylenetetrahydrofolate dehydrogenase/methenyltetrahydrofolate cyclohydrolase]	folD	FolD	SSU0448	-2.99445	-2.58995	-3.83386	-3.31596	0	0
hypothetical protein	SSU0449		SSU0449	0	0	0	0	0	0
putative signal peptidase I 3	SSU0450		SSU0450	0	0	0	0	0	0
putative membrane protein	SSU0451		SSU0451	0	0	0	0	0	0
putative tranposase (fragment)	SSU0452		SSU0452	0	0	0	0	0	0
sortase SrtE	srtE	SrtE	SSU0453	0	0	0	0	0	0
conserved hypothetical protein (fragment)	SSU0454		SSU0454	0	0	0	0	0	0
MerR family regulatory protein	SSU0455		SSU0455	0	-4.21465	0	-2.68221	0	0
putative membrane protein	SSU0456		SSU0456	-10.2533	-4.94572	-18.5832	-8.96371	0	0
putative peptidase	SSU0457		SSU0457	-5.92994	-2.52526	-9.39331	-4.00014	0	2.34825
putative peptidase	SSU0458		SSU0458	0	0	-2.25736	0	0	2.59395
hypothetical protein	SSU0459		SSU0459	0	10.5998	0	14.3615	0	10.3208
conserved hypothetical protein	SSU0460		SSU0460	-5.12878	0	-10.0126	-3.02825	0	3.30639
conserved hypothetical protein	SSU0461		SSU0461	-2.09765	-3.60678	-2.46673	-4.2414	0	0
BioY family protein	SSU0462		SSU0462	-7.26518	0	-17.7396	0	2.44173	9.4478
putative cyclase	SSU0463		SSU0463	0	8.76325	0	3.23948	2.70514	6.80673
glutathione reductase	gor	Gor	SSU0464	0	0	0	0	0	0
putative exported protein	SSU0465		SSU0465	0	0	0	0	0	0
ABC transporter ATP-binding protein	SSU0466		SSU0466	0	0	0	0	0	0
putative permease	SSU0467		SSU0467	0	0	0	2.10656	0	0
luciferase-like monooxygenase	SSU0468		SSU0468	0	0	0	0	0	0
hypothetical protein	SSU0469		SSU0469	0	0	0	0	0	0
lysyl-tRNA synthetase	lysS	LysS	SSU0470	0	0	-3.12501	-3.31444	2.22141	0
phosphoglycerate mutase family protein	SSU0471	PGM2	SSU0471	-3.53068	0	-5.99713	-3.27862	0	0
conserved hypothetical protein	SSU0472		SSU0472	-4.17082	-2.87206	-8.49582	-5.85028	2.03696	0
putative membrane protein	SSU0473		SSU0473	-5.75401	-4.881	-21.6442	-18.3603	3.76158	0
putative membrane protein	SSU0474	ThiT	SSU0474	0	0	-4.33584	0	0	4.93339
glycosyl hydrolases family protein	SSU0475	SSU0475	SSU0475	-3.90478	-3.17871	-3.1346	-2.55174	0	0
putative membrane protein	SSU0476		SSU0476	-10.799	0	-24.7212	-4.19034	0	5.89958
putative lipoprotein	SSU0477		SSU0477	-13.0494	-2.13902	-30.984	-5.07882	2.37437	6.10062
putative cell division protein	ftsW	FtsW	SSU0478	-4.05129	-4.5995	-5.01931	-5.69852	0	0
putative phosphoenolpyruvate carboxylase	ppc	Ppc	SSU0479	0	0	0	0	0	0
RNA polymerase sigma factor protein	SSU0480		SSU0480	3.22324	-4.30881	53.5382	3.8549	-16.61	-13.8884
putative exported protein	SSU0481		SSU0481	3.85512	-3.07354	35.8053	3.02183	-9.28773	-11.8489
elongation factor Tu (EF-Tu)	tuf	Tuf	SSU0482	0	0	2.46414	3.12617	0	0
triosephosphate isomerase	tpiA	TpiA	SSU0483	-2.0024	0	-2.29969	-2.4064	0	0
haloacid dehalogenase-like hydrolase	SSU0484		SSU0484	3.84531	6.01752	3.04845	4.77052	0	0
putative phosphohydrolase	SSU0485		SSU0485	0	0	0	0	0	0
putative membrane protein	SSU0486		SSU0486	-4.57947	-5.2524	-4.87148	-5.58732	0	0
conserved hypothetical protein	SSU0487		SSU0487	-4.33423	-3.39492	-4.67285	-3.66016	0	0
putative transposase	SSU0488		SSU0488	0	0	6.32478	4.35644	0	0
putative adenosine deaminase	SSU0489	SSU0489	SSU0489	-9.37686	-6.76973	-11.4891	-8.29472	0	0
putative membrane protein	SSU0490		SSU0490	0	2.28814	0	0	0	2.32746
ABC transporter ATP-binding protein	SSU0491		SSU0491	0	0	0	2.0852	0	2.05052
GntR family regulatory protein	SSU0492		SSU0492	-2.60298	0	-2.69926	0	0	2.22293
DNA polymerase III alpha subunit	dnaE	DnaE	SSU0493	0	0	0	0	0	0
6-phosphofructokinase	pfkA	PfkA	SSU0494	0	0	-2.5568	0	0	0
putative pyruvate kinase	pyk	Pyk	SSU0495	0	0	0	0	0	0
putative Mac family protein	SSU0496		SSU0496	2.31897	0	2.30309	0	0	0
FAD dependent oxidoreductase	SSU0497		SSU0497	0	0	2.02502	0	0	0
putative esterase	SSU0498		SSU0498	-6.25071	-4.78037	-4.31542	-3.30031	0	0
putative signal peptidase I 1	sipC	SipC	SSU0499	0	0	0	0	0	0
glucosamine--fructose-6-phosphateaminotransferase [isomerizing]	gcaA	GcaA	SSU0500	0	8.338	-2.72159	3.96075	0	10.7796
putative amino acid ABC transporter permeaseprotein	SSU0501	HisM	SSU0501	-5.93254	-2.14953	-19.3701	-7.01833	3.26505	2.75993
putative amino acid ABC transporter ATP-bindingprotein	SSU0502	HisP	SSU0502	-2.37511	0	-2.46927	0	0	0
putative amino acid ABC transporter,extracellular amino acid-binding protein	SSU0503	SSU0503	SSU0503	0	0	2.73313	2.1696	0	0
	SSU0504		SSU0504	0	0	0	4.65109	0	0
	SSU0505		SSU0505	27.1158	14.8985	31.8787	17.5155	0	0
metallo-beta-lactamase superfamily protein	SSU0506	SSU0506	SSU0506	-5.82318	-2.95005	-10.9934	-5.56928	0	0
putative ATP-dependent DNA helicase	SSU0507		SSU0507	0	0	0	0	0	0
glutamate 5-kinase	proB	ProB	SSU0508	0	0	0	0	0	0
gamma-glutamyl phosphate reductase	proA	ProA	SSU0509	3.92475	2.42478	4.55013	2.81115	0	0
putative pyrroline-5-carboxylate reductase	proC	ProC	SSU0510	4.5475	3.632	3.28687	2.62516	0	0
TetR family regulatory proteins	SSU0511		SSU0511	-3.33492	-4.61594	-8.42942	-11.6674	0	0
conserved hypothetical protein	SSU0512		SSU0512	0	3.16387	0	2.03791	0	3.84864
GntR family regulatory protein	SSU0513		SSU0513	-4.45975	0	-3.97626	0	0	2.6094
conserved hypothetical protein	SSU0514		SSU0514	-3.00382	-2.91845	-3.6371	-3.53372	0	0
integral membrane regulatory protein Wzg	cps2A	Cps2A	SSU0515	-2.60149	0	0	0	0	0
putative chain length determinant protein	cps2B	Cps2B	SSU0516	-2.95445	0	-2.0263	0	0	0
tyrosine-protein kinase Wze	cps2c	Cps2c	SSU0517	0	0	0	0	0	0
protein-tyrosine phosphatase Wzh	cps2d	Cps2d	SSU0518	0	0	0	0	0	0
putative galactosyl transferase	cps2E	Cps2E	SSU0519	0	0	0	0	0	0
putative rhamnosyl transferase	wchF	WchF	SSU0520	0	0	0	0	0	0
putative glycosyl transferase	csp2G	Csp2G	SSU0521	0	0	0	0	0	0
hypothetical protein	SSU0522	SSU0523	SSU0522	0	0	0	0	0	0
putative membrane protein	csp2H	Csp2H	SSU0523	0	0	0	0	0	0
oligosaccharide repeat unit polymerase	csp2I	Csp2I	SSU0524	0	0	0	0	0	0
ptative glycosyltransferase	cps2J	Cps2J	SSU0525	0	0	0	0	0	0
putative glycosyl transferase	csp2K	Csp2K	SSU0526	0	0	0	0	0	0
putative membrane protein	SSU0527		SSU0527	0	0	0	0	0	0
putative membrane protein	SSU0528		SSU0528	0	0	0	0	0	0
putative membrane protein	SSU0529		SSU0529	0	0	0	0	0	0
N-acylneuraminate cytidylyltransferase(fragment)	SSU0530		SSU0530	0	0	0	0	0	0
	SSU0531		SSU0531	0	0	2.1008	0	0	0
	SSU0532		SSU0532	0	0	2.44928	0	0	0
putative lipooligosaccharide sialyltransferase	SSU0533		SSU0533	0	0	0	0	0	0
putative exopolysaccharide biosynthesis protein	SSU0534		SSU0534	0	0	0	0	0	0
putative N-acetylneuraminic acid synthase	neuB	NeuB	SSU0535	0	0	2.40336	2.02287	0	0
putative UDP-N-acetylglucosamine 2-epimerase	neuC	NeuC	SSU0536	2.48544	0	2.91502	2.29476	0	0
putative transferase	SSU0537		SSU0537	0	0	2.10536	0	0	0
N-acylneuraminate cytidylyltransferase	neuA	NeuA	SSU0538	2.22937	0	2.84165	2.72346	0	0
transposase (pseudogene)	SSU0539		SSU0539	0	0	2.79154	2.49047	0	0
	SSU0540		SSU0540	2.28533	2.38537	0	0	0	0
putative transposase	SSU0541		SSU0541	0	0	0	0	0	0
transposase	SSU0542		SSU0542	0	0	0	0	0	0
putative transposase (fragment)	SSU0543		SSU0543	0	-3.25018	-2.33442	-4.49487	0	0
putative transposase	SSU0544		SSU0544	0	-4.81657	0	-3.73573	0	-3.58416
putative transposase (pseudogene)	SSU0545		SSU0545	0	0	0	0	0	0
	SSU0546		SSU0546	0	0	0	0	0	0
	SSU0547		SSU0547	3.73878	4.51825	2.94439	3.55825	0	0
putative transposase (fragment)	SSU0549		SSU0549	0	0	0	0	0	0
putative transposase (fragment)	SSU0550		SSU0550	-2.33508	-4.61828	-3.91137	-7.73583	0	0
putative tyrosine recombinase (fragment)	SSU0552		SSU0552	0	-3.67259	-3.64622	-7.19223	0	0
	SSU0553		SSU0553	-5.16496	-8.87516	-6.3558	-10.9214	0	0
D-alanine--D-alanine ligase (pseudogene)	ddl	DDL	SSU0554	0	0	0	0	0	0
	SSU0555		SSU0555	0	0	-4.05424	0	0	0
hypothetical protein	SSU0556		SSU0556	-3.46862	-4.89529	-4.94855	-6.98393	0	0
3-phosphoshikimate 1-carboxyvinyltransferase	aroA	AroA	SSU0557	0	0	-2.49416	-2.218	0	0
putative shikimate kinase	aroK	AroK	SSU0558	0	0	0	0	0	0
prephenate dehydratase	pheA	PheA	SSU0559	0	0	0	0	0	0
cell envelope-related transcriptional attenuatordomain protein	SSU0560		SSU0560	0	0	0	0	0	0
putative RNA methyltransferase	SSU0561		SSU0561	2.15684	0	2.04058	0	0	0
putative transposase (fragment)	SSU0562		SSU0562	0	0	11.4574	13.0173	0	0
UDP-galactopyranose mutase	glf	Glf	SSU0563	0	0	0	0	0	0
putative NADPH-dependent FMN reductase	SSU0564		SSU0564	0	0	-3.97471	-3.215	0	0
MarR family regulatory protein	SSU0565		SSU0565	0	0	-3.77367	-4.42106	0	0
putative membrane protein	SSU0568		SSU0568	0	0	0	-2.20842	0	0
aspartate aminotransferase	aspC	AspC	SSU0569	0	0	0	0	0	0
asparaginyl-tRNA synthetase	asnS	AsnS	SSU0570	0	0	0	0	0	0
conserved hypothetical protein	SSU0571		SSU0571	2.2138	0	4.68593	0	-2.1167	-3.45502
putative plasmid addiction system, toxinprotein	SSU0572		SSU0572	3.76292	0	5.83233	0	0	-3.0932
multi antimicrobial extrusion (MATE) familytransporter	SSU0573		SSU0573	0	0	2.73698	0	0	0
endoribonuclease L-PSP family protein	SSU0574		SSU0574	0	0	0	0	0	0
P-loop ATPase protein family protein	SSU0575		SSU0575	3.28949	2.09178	3.23209	2.05527	0	0
conserved hypothetical protein	SSU0576		SSU0576	5.05324	2.74161	4.52163	2.45319	0	0
conserved hypothetical protein	SSU0577		SSU0577	3.38586	2.69831	2.78462	2.21916	0	0
Crp family regulatory protein	SSU0579		SSU0579	-3.73323	0	-6.13495	-3.06861	0	0
arginine deiminase	arcA	ArcA	SSU0580	25.6127	4.21597	27.6243	4.54708	0	-6.07517
acetyltransferase (GNAT) family protein	SSU0581		SSU0581	25.4868	3.86782	36.7533	5.57758	0	-6.58946
ornithine carbamoyltransferase	arcB	ArcB	SSU0582	37.1202	5.10865	53.042	7.29988	0	-7.26614
carbamate kinase	arcC	ArcC	SSU0583	730.775	83.0733	964.705	109.666	0	-8.79675
C4-dicarboxylate anaerobic carrier protein	SSU0584	SSU0584	SSU0584	277.692	67.873	182.902	44.7047	0	-4.09135
petidase family M20/M25/M40 protein	SSU0585	SSU0585	SSU0585	7.70282	4.04385	6.25997	3.28638	0	0
	SSU0586	SSU0587	SSU0586	18.472	19.2343	10.4098	10.7082	0	0
glycosyl hydrolase family protein	SSU0587		SSU0587	19.7134	39.292	15.1257	30.148	0	0
arginine repressor	argR	ArgR	SSU0588	2.04775	0	0	0	0	0
S-adenosylmethionine:tRNAribosyltransferase-isomerase	queA	QueA	SSU0589	0	0	-2.11979	-2.21957	0	0
glucosamine-6-phosphate isomerase	nagB	NagB	SSU0591	-6.46737	-9.51073	-6.48312	-9.53391	0	0
putative exported protein	SSU0592		SSU0592	-9.09316	-4.58445	-8.35696	-4.21329	0	0
putative exported protein	SSU0593		SSU0593	0	0	0	0	0	0
putative exported protein	SSU0594		SSU0594	-7.95183	0	-9.30818	0	0	11.5311
putative exported protein	SSU0595		SSU0595	-7.97303	0	-21.927	0	0	19.55
D-alanine--poly(phosphoribitol) ligase subunit1	dltA	DltA	SSU0596	0	0	0	0	0	0
putative activated D-alanine transport protein	dltB	DltB	SSU0597	0	0	0	0	0	0
D-alanyl carrier protein	dltC	DltC	SSU0598	0	0	0	0	0	0
putative D-alanyl-lipoteichoic acid biosynthesisprotein	dltD	DltD	SSU0599	0	0	0	0	0	0
putative low temperature requirement A protein	SSU0600		SSU0600	0	0	0	0	0	0
conserved hypothetical protein	SSU0601		SSU0601	0	0	0	0	0	0
putative ribosomal small subunit pseudouridinesynthase A	SSU0602		SSU0602	0	-2.51662	-2.50421	-3.99383	0	0
putative glutathione peroxidase	SSU0603	SSU0603	SSU0603	0	-2.49561	0	-3.09627	0	0
ferrichrome transport permease	fhuG	FhuG	SSU0604	0	0	0	0	0	0
ferrichrome transport permease	fhuB	FhuB	SSU0605	0	0	0	0	0	0
putative ferrichrome-binding protein precursor	fhuD	FhuD	SSU0606	-3.1127	0	-3.08384	0	0	0
ferrichrome transport ATP-binding protein	fhuC	FhuC	SSU0607	-8.39306	0	-4.82875	0	0	3.29864
UDP-N-acetylmuramoylalanyl-D-glutamate-- 2,6-diaminopimelate ligase	murE	MurE	SSU0608	0	-3.04391	0	-2.34427	0	-3.04163
putative acyltransferase	SSU0609	SSU0609	SSU0609	-6.48306	-2.19778	-16.3945	-5.55779	0	2.94982
putative competence protein	comEA	ComEA	SSU0610	0	0	7.54008	3.10963	0	0
putative competence protein	comEC	ComEC	SSU0611	0	0	3.61211	3.98695	0	0
putative transposase (fragment)	SSU0612		SSU0612	20.9489	0	57.3546	0	0	-17.13
conserved hypothetical protein	SSU0613		SSU0613	0	0	0	0	0	0
putative membrane protein	SSU0614		SSU0614	0	-3.07628	0	-2.989	0	0
conserved hypothetical protein	SSU0615		SSU0615	0	0	0	0	0	0
putative membrane protein	SSU0616		SSU0616	-2.04647	0	-2.15284	0	0	0
thymidylate kinase	tmk	Tmk	SSU0617	0	-5.23774	-2.38455	-6.68878	0	-2.80505
putative DNA polymerase III, delta' subunit	holB	HolB	SSU0618	0	-3.95238	0	-4.15683	0	0
initiation-control protein YabA	SSU0619		SSU0619	0	-2.4872	0	-2.90059	0	0
tetrapyrrole (corrin/porphyrin) methylase familyprotein	SSU0620		SSU0620	0	-2.91006	-2.28797	-3.4414	0	0
putative phosphoserine aminotransferase	serC	SerC	SSU0621	0	0	-2.25462	-2.00593	0	0
acetyltransferase (GNAT) family protein	SSU0622		SSU0622	0	0	0	0	0	0
putative D-isomer specific 2-hydroxyaciddehydrogenase	SSU0623		SSU0623	0	0	0	0	0	0
putative methylated-DNA--protein- cysteinemethyltransferase	ogt	OGT	SSU0624	0	0	0	0	0	0
ArsC family protein	SSU0625		SSU0625	0	0	0	0	0	0
cation efflux family protein	SSU0626		SSU0626	3.02217	5.21564	2.50851	4.32916	0	0
exodeoxyribonuclease	exoA	ExoA	SSU0627	-3.3736	-2.52735	-16.8743	-12.6415	5.00186	0
putative membrane protein	SSU0628		SSU0628	2.20505	2.83203	0	2.42207	0	0
putative amino acid permease	SSU0629		SSU0629	-7.1045	0	-11.2135	-5.34279	0	0
putative membrane protein (pseudogene)	SSU0630		SSU0630	0	0	0	0	0	0
	SSU0631		SSU0631	0	0	2.59688	3.51184	0	0
putative membrane protein	SSU0632		SSU0632	-2.2941	-3.76425	-2.19723	-3.6053	0	0
CAAX amino terminal protease family protein	SSU0633		SSU0633	0	0	0	0	0	5.20321
hypothetical protein	SSU0634		SSU0634	-2.67051	0	-3.06809	-2.72196	0	0
	SSU0635		SSU0637	0	0	0	0	0	0
	SSU0638		SSU0638	-3.49883	-3.16129	-3.72304	-3.36387	0	0
	SSU0639		SSU0639	-2.00072	-2.7952	0	-2.48683	0	0
type III restriction-modification system, modification enzyme (fragment)	SSU0640		SSU0640	0	0	0	0	0	0
	SSU0641		SSU0641	0	0	0	0	0	0
type III restriction-modification system,restriction enzyme	SSU0642		SSU0642	3.55715	0	2.68169	0	0	0
putative transposase (pseudogene)	SSU0643		SSU0643	-2.08265	0	0	0	0	0
putative phosphomannomutase pgmA	pgmA	PgmA	SSU0644	2.24499	0	0	0	0	0
putative membrane protein	SSU0645		SSU0645	-3.96613	0	-6.06779	-2.73254	0	2.22057
putative phosphopantothenoylcysteinedecarboxylase	coaC	CoaC	SSU0646	-2.87527	0	-7.06607	-4.18425	2.45753	0
putative pantothenate metabolism flavoprotein	dpfB	DpfB	SSU0647	-4.18778	-2.41087	-25.1733	-14.4921	6.01113	0
formate--tetrahydrofolate ligase	fhs	Fhs	SSU0648	0	0	0	0	0	0
putative membrane protein	SSU0649		SSU0649	-3.63051	0	-13.9477	-4.11902	3.84181	3.38618
pyridine nucleotide-disulphide oxidoreductase	SSU0650		SSU0650	-2.77629	0	-3.82828	-2.25053	0	0
type I restriction-modification system,restriction protein	SSU0651		SSU0651	3.31484	0	2.70124	0	0	0
type I restriction-modification system,modification protein (pseudogene)	SSU0652		SSU0652	2.60966	0	2.57142	0	0	0
type I restriction-modification system,specificity protein	SSU0653		SSU0653	2.22193	0	3.0601	0	0	-2.71334
hypothetical protein	SSU0654		SSU0654	2.6636	0	2.492	0	0	-3.03861
hypothetical protein	SSU0655		SSU0655	0	0	0	0	0	0
putative lipoprotein	SSU0656		SSU0656	0	0	-2.30403	0	0	0
putative acetyltransferase	SSU0657		SSU0657	0	0	0	0	0	0
conserved hypothetical protein (pseudogene)	SSU0658		SSU0658	0	0	0	0	0	0
	SSU0659		SSU0659	0	0	0	0	0	0
conserved hypothetical protein	SSU0660		SSU0660	0	0	0	0	0	0
putative pyruvate formate-lyase activatingenzyme	SSU0661		SSU0661	0	0	4.6288	4.87541	0	0
DeoR family regulatory protein	SSU0662		SSU0662	0	-2.43544	0	0	0	0
putative sugar-binding regulatory protein	SSU0663		SSU0663	0	0	0	0	0	0
sugar phosphotransferase system (PTS), lactose/cellobiose-specific family, IIA component	SSU0664	EII_celbA1	SSU0664	0	0	0	0	0	0
sugar phosphotransferase system (PTS), lactose/cellobiose-specific family, IIB component	SSU0665	EII_celbB1	SSU0665	0	0	0	0	0	0
sugar phosphotransferase system (PTS), IICcomponent	SSU0666	EII_celbC1	SSU0666	0	0	0	0	0	0
putative formate acetyltransferase	pflD	PflD	SSU0667	4.26819	0	5.98828	0	0	0
putative fructose-6-phosphate aldolase	mipB	MipB	SSU0668	0	0	2.68681	0	0	0
hypothetical protein	SSU0669		SSU0669	0	0	0	0	0	0
glycerol dehydrogenase	gldA	GldA	SSU0670	168.144	23.1906	213.94	29.5068	0	0
aspartate-semialdehyde dehydrogenase	asd	Asd	SSU0671	-3.13335	0	-4.41661	0	0	3.16159
dihydrodipicolinate synthase	dapA	DapA	SSU0672	0	0	-2.31308	0	0	2.39339
pyridine nucleotide-disulphide oxidoreductase	SSU0673	SSU0673	SSU0673	0	0	0	0	0	0
putative DNA-binding protein	SSU0674		SSU0674	3.77433	5.79862	4.18352	6.42725	0	0
glycerol kinase	glpK	GlpK	SSU0675	6.00946	0	11.3718	3.8766	0	0
alpha-glycerophosphate oxidase	glpO	GlpO	SSU0676	4.60401	0	5.75198	3.4331	0	0
glycerol uptake facilitator protein 1	glpF1	GlpF1	SSU0677	4.31473	13.7095	4.62979	14.7105	0	0
putative dioxygenase	SSU0678		SSU0678	0	0	0	0	0	0
putative phospholipase/carboxylesterase(pseudogene)	SSU0679		SSU0679	0	0	24.6335	10.0057	0	0
putative oligopeptidase	SSU0680		SSU0680	0	0	0	0	0	0
ATP-binding protein	SSU0681	SSU0681	SSU0681	-2.46535	-2.5808	0	0	-2.10401	0
NADH oxidase	nox	Nox	SSU0682	-2.20664	0	-5.09104	0	2.30714	2.63291
putative ATP-dependent DNA helicase	pcrA		SSU0683	0	0	0	0	0	0
putative phosphatase	SSU0684		SSU0684	0	0	7.69567	0	0	0
phosphomethylpyrimidine kinase	thiD	ThiD1	SSU0685	0	0	0	3.69962	0	0
hydroxyethylthiazole kinase	thiM	ThiM	SSU0686	0	0	0	0	0	0
thiamine-phosphate pyrophosphorylase	thiE	ThiE	SSU0687	0	0	0	0	0	0
Crp family regulatory protein	SSU0688		SSU0688	5.43028	3.72105	6.34944	4.3509	0	0
putative uridine phosphorylase	SSU0689	SSU0689	SSU0689	9.63979	4.25414	12.8428	5.66766	0	0
putative membrane protein	SSU0690		SSU0690	10.8603	4.80305	11.6969	5.17301	0	0
cobalt transport family protein	SSU0691	CbiQ	SSU0691	9.16074	6.98726	9.62857	7.34409	0	0
ABC transporter ATP-binding protein	SSU0692	CbiO	SSU0692	16.4421	4.16231	18.6733	4.72713	0	-3.95023
ABC transporter ATP-binding protein	SSU0693	CbiO1	SSU0693	10.1162	3.71961	13.6873	5.03265	0	0
haloacid dehalogenase-like hydrolase	SSU0694		SSU0694	0	0	0	0	0	0
putative membrane protein	SSU0695		SSU0695	0	-3.83132	0	-5.05868	0	-6.00006
putative phage holin protein	SSU0696		SSU0696	0	0	-3.85495	-3.13818	0	0
	SSU0697		SSU0697	-6.06201	0	-5.82535	0	0	0
putative D-alanyl-D-alanine carboxypeptidase	SSU0698		SSU0698	0	0	0	0	0	-2.41507
glyoxalase/bleomycin resistanceprotein /dioxygenase superfamily protein	SSU0699		SSU0699	0	0	0	0	0	0
putative membrane protein	SSU0700		SSU0700	9.49802	4.49784	6.08228	2.8803	0	0
ABC transporter ATP-binding protein	SSU0701		SSU0701	9.01257	2.68152	8.71898	2.59416	0	-3.361
UvrABC system protein C	uvrC	UvrC	SSU0702	0	0	0	0	0	0
putative membrane protein	SSU0703		SSU0703	-4.40002	0	-16.8355	-5.26684	3.82623	3.19651
putative GTP-binding protein	SSU0704		SSU0704	-2.02296	0	-3.07657	0	0	2.90582
conserved hypothetical protein	SSU0705		SSU0705	0	2.61602	-2.48418	0	0	4.1378
muramidase-released protein precursor (136 kDasurface protein)	mrp	MRP	SSU0706	0	0	2.44717	2.45177	0	0
putative ATP-dependent exonuclease subunit B	addB	AddB	SSU0707	3.46834	4.78965	3.32957	4.59801	0	0
putative ATP-dependent exonuclease subunit A	addA	AddA	SSU0708	4.55749	8.10211	4.45883	7.92672	0	0
putative membrane protein	SSU0709		SSU0709	-3.42355	0	-32.9847	-7.27769	9.63465	4.5323
topoisomerase IV subunit B	parE	ParE	SSU0710	0	0	0	0	0	0
conserved hypothetical protein	SSU0711		SSU0711	3.65476	3.93338	3.49686	3.76345	0	0
topoisomerase IV subunit B (fragment)	SSU0712		SSU0712	3.06672	3.8094	2.82751	3.51225	0	0
Fic protein family protein (pseudogene)	SSU0713		SSU0713	3.67922	3.65494	2.95701	2.9375	0	0
	SSU0714		SSU0714	2.94949	3.48511	3.11706	3.68311	0	0
putative membrane protein	SSU0715		SSU0715	3.08729	4.09975	3.25611	4.32393	0	0
hypothetical protein	SSU0716		SSU0716	3.65836	3.97576	3.51564	3.82066	0	0
topoisomerase IV subunit A	parC	ParC	SSU0717	3.79026	5.03948	3.18183	4.23053	0	0
putative exported protein	SSU0718		SSU0718	2.12717	3.78179	0	3.30251	0	0
putative branched-chain-amino-acidaminotransferase	SSU0719	SSU0719	SSU0719	-2.4872	0	-2.05311	0	0	0
conserved hypothetical protein	SSU0720		SSU0720	-10.7133	-6.01077	-70.0506	-39.3023	6.53864	0
putative 30S ribosomal protein S1	SSU0721		SSU0721	0	0	-22.3734	-7.6161	18.1746	0
putative L-threonine aldolase	SSU0722	SSU0722	SSU0722	-10.2919	0	-9.91192	0	0	5.36188
putative membrane protein	SSU0723		SSU0723	0	-12.3475	2.15382	-7.54575	0	-16.2522
putative membrane protein	SSU0724		SSU0724	0	-117.707	3.05937	-21.5976	-5.44998	-66.0751
putative cysteine desulfhydrase	SSU0725		SSU0725	-2.75208	-2.4416	-3.51221	-3.11599	0	0
putative thiamine biosynthesis protein	thiI	SSU1328	SSU0726	0	0	0	0	0	0
putative branched-chain amino acid transportsystem carrier protein	brnQ	BrnQ	SSU0727	-2.76354	0	-11.6733	-3.09188	4.22402	3.77546
50S ribosomal protein L21	rplU	RplU	SSU0728	0	0	-5.55879	0	0	0
50S ribosomal protein L27	rpmA	RpmA	SSU0729	0	0	-3.85449	0	0	0
LysR family regulatory protein	cpsY	CpsY	SSU0730	-2.59825	-2.74718	-3.82414	-4.04334	0	0
lipoprotein signal peptidase	lsp	Lsp	SSU0731	0	0	-3.20017	-3.15999	0	0
putative RNA pseudouridylate synthase	SSU0732	RluB	SSU0732	0	-2.17219	-2.37815	-2.86446	0	0
PhnA protein	SSU0733		SSU0733	-3.961	-2.06828	-4.34273	-2.2676	0	0
putative membrane protein	SSU0734		SSU0734	-5.97151	-2.94774	-7.63512	-3.76895	0	2.02579
PyrR bifunctional protein [ pyrimidineoperon regulatory protein; uracilphosphoribosyltransferase]	pyrR	PyrR	SSU0735	-3.67895	-2.69306	-3.64013	-2.66464	0	0
aspartate carbamoyltransferase	pyrB	PyrB	SSU0736	-2.58184	-2.49204	-2.68547	-2.59207	0	0
carbamoyl-phosphate synthase small chain	carA	CarA1	SSU0737	-2.90881	-2.70045	-3.02771	-2.81083	0	0
carbamoyl-phosphate synthase large chain	carB	CarB	SSU0738	-2.17789	-2.20049	-2.48959	-2.51542	0	0
conserved hypothetical protein	SSU0739		SSU0739	-4.33358	-3.95664	-4.56282	-4.16594	0	0
pyrrolidone-carboxylate peptidase	pcp	Pcp	SSU0740	-3.07096	-2.85342	-3.79212	-3.52349	0	0
conserved hypothetical protein	SSU0741		SSU0741	-2.58643	-2.43796	-2.4142	-2.27562	0	0
30S ribosomal protein S16	rpsP	RpsP	SSU0742	0	0	-8.92692	0	6.50632	0
putative RNA-binding protein	SSU0743		SSU0743	0	0	-4.41118	0	0	0
ABC transporter, ATP-binding/permease protein	SSU0744		SSU0744	-4.76145	0	-6.91919	-2.53468	0	2.72981
ABC transporter, ATP-binding/permease protein	SSU0745		SSU0745	0	0	0	0	0	0
putative polysaccharide deacetylase	SSU0746		SSU0746	0	-2.68597	-2.40283	-3.85867	0	0
homoserine dehydrogenase	hom	Hom	SSU0747	-4.05224	-2.62854	-4.57239	-2.96594	0	0
homoserine kinase	thrB	ThrB	SSU0748	-4.70209	0	-8.45927	-3.20113	0	2.64259
	SSU0749		SSU0749	0	0	0	0	0	0
UDP-N-acetylenolpyruvoylglucosamine reductase	murB	MurB	SSU0750	-2.68979	-2.91771	-5.44006	-5.90102	2.02249	0
putative spermidine/putrescine ABC transporterATP-binding protein	potA	PotA	SSU0751	0	0	-2.28824	-2.31309	0	0
putative spermidine/putrescine ABC transporterpermease protein	potB	PotB	SSU0752	0	0	-2.51869	0	0	0
spermidine/putrescine ABC transporter permeaseprotein	potC	PotC	SSU0753	-2.0927	0	-3.34171	0	0	0
spermidine/putrescine extracellular bindingprotein	potD	PotD	SSU0754	0	0	-2.32139	0	0	0
voltage gated chloride channel family protein	SSU0755	SSU0755	SSU0755	0	2.84548	0	2.24671	0	0
transposase (fragment)	SSU0756		SSU0756	3.20029	0	7.09959	0	-2.21842	-4.99716
cell envelope proteinase	sspA	sspA	SSU0757	0	3.61127	0	2.90984	0	3.35176
carbohydrate kinase	SSU0758		SSU0758	3.89911	0	5.51276	0	0	-3.29036
putative endonuclease III	nth	Nth	SSU0759	-6.61721	-4.51534	-7.92229	-5.40588	0	0
GMP reductase	SSU0760	GuaC	SSU0760	0	2.39986	-8.68126	-3.06379	7.35267	2.8335
putative multidrug resistance protein(pseudogene)	norM	NorM	SSU0761	0	0	0	0	0	0
	SSU0762		SSU0762	0	0	0	0	0	0
16S rRNA processing protein	rimM	RimM	SSU0763	-4.22796	-4.93884	-3.84207	-4.48807	0	0
tRNA (Guanine-N(1)-)-methyltransferase	trmD	TrmD	SSU0764	-2.53379	-2.18869	-4.09383	-3.53625	0	0
putative histidinol-phosphate aminotransferase	hisC	HisC	SSU0765	-3.49	0	-6.7577	0	0	4.38751
DeoR family regulatory protein	glpR		SSU0766	6.48951	3.07644	6.34984	3.01023	0	0
putative 1-phosphofructokinase	fruB	FruB	SSU0767	38.8813	22.2158	29.6777	16.9571	0	0
putative fructose-specific phosphotransferasesystem (PTS), IIABC component	fruA	EII_FruA	SSU0768	44.6029	32.993	32.822	24.2786	0	0
conserved hypothetical protein	SSU0769		SSU0769	-3.64822	-4.66201	-10.5988	-13.5441	2.90521	0
DegV family protein	SSU0770		SSU0770	-3.61275	-4.23327	-8.30942	-9.73663	2.30003	0
putative dihydrodipicolinate reductase	dapB	DapB	SSU0771	-2.92422	-3.28412	-4.35101	-4.88651	0	0
CCA-adding enzyme	cca	CcA	SSU0772	0	0	0	-2.29449	0	0
ABC transporter ATP-binding protein	SSU0773		SSU0773	0	0	0	0	0	0
putative membrane protein	SSU0774		SSU0774	0	0	0	0	0	0
glucokinase	glkA	GlkA	SSU0775	2.56914	3.64223	0	2.5305	0	0
putative membrane protein	SSU0776		SSU0776	2.56629	2.44619	-2.1574	-2.26333	5.53652	0
putative membrane protein	SSU0777		SSU0777	0	0	-4.2684	-4.21954	7.60965	0
thymidylate synthase	thyA	ThyA	SSU0778	-3.0544	-2.71195	-5.20124	-4.6181	0	0
dihydrofolate reductase	dfrB	DfrB	SSU0779	-2.68127	-3.28581	-2.36442	-2.89752	0	0
putative exported protein	SSU0780		SSU0780	-2.48708	-3.64134	-2.0791	-3.04401	0	0
ATP-dependent Clp protease ATP-binding subunitClpX	clpX	ClpX	SSU0781	-2.41759	-2.80186	-2.81875	-3.2668	0	0
putative GTP-binding protein	engB	EngB	SSU0782	-2.0001	0	-2.32342	-2.01067	0	0
nucleoside diphosphate kinase	ndk	Ndk	SSU0783	0	0	0	0	0	0
putative membrane protein	SSU0784		SSU0784	-2.35196	-4.33111	0	-3.66185	0	0
GTP-binding protein LepA	lepA	LepA	SSU0785	0	0	0	0	0	0
putative 4-oxalocrotonate tautomerase	SSU0786		SSU0786	-6.68647	-4.51476	-14.9243	-10.077	0	0
putative membrane protein	SSU0787		SSU0787	0	-2.74043	-3.66505	-5.12661	0	0
hypothetical protein	SSU0788		SSU0788	10.1787	0	0	-12.7913	27.0334	-4.81621
putative thymidine kinase	tdk	Tdk	SSU0789	-5.0909	-5.00794	-11.8924	-11.6986	2.33602	0
peptide chain release factor 1	prfA	PrfA	SSU0790	0	0	-3.01141	-2.82876	0	0
putative methyltransferase	SSU0791		SSU0791	0	0	0	0	0	0
conserved hypothetical protein	SSU0792		SSU0792	0	0	0	0	0	0
acetyltransferase (GNAT) family protein	SSU0793		SSU0793	0	0	0	0	0	0
serine hydroxymethyltransferase	glyA	GlyA	SSU0794	0	2.21431	0	0	0	0
conserved hypothetical protein	SSU0795		SSU0795	0	0	-2.62562	0	0	2.09364
putative membrane protein	SSU0796		SSU0796	0	0	0	0	0	0
putative NADP-dependentL-serine/ L-allo-threonine dehydrogenase	SSU0797		SSU0797	0	-2.33051	0	0	0	0
putative lipoprotein	SSU0798		SSU0798	0	-2.13215	0	0	0	0
hypothetical protein	SSU0799		SSU0799	0	0	0	0	0	0
hypothetical protein	SSU0800		SSU0800	-9.09199	-4.63788	-6.48772	-3.30943	0	0
putative lipoprotein	SSU0801		SSU0801	0	0	0	0	0	0
putative restriction enzyme	SSU0802		SSU0802	2.90843	0	3.19641	0	0	0
putative restriction enzyme modulator protein	SSU0803		SSU0803	3.79159	0	4.08721	2.08226	0	0
putative integrase	SSU0804		SSU0804	-2.57338	-5.04597	-2.74456	-5.38161	0	0
conserved hypothetical protein	SSU0805		SSU0805	0	-4.87978	-2.57376	-7.40835	0	-2.87842
putative plasmid replication protein	SSU0806		SSU0806	0	-5.26255	0	-5.98692	0	-2.91817
hypothetical protein	SSU0807		SSU0807	0	0	0	-2.69019	0	-2.97109
conserved hypothetical protein	SSU0808		SSU0808	0	-3.78818	0	-4.5411	0	0
hypothetical protein	SSU0809		SSU0809	0	-7.79144	0	-7.40801	0	-5.32377
conserved hypothetical protein	SSU0810		SSU0810	-8.4688	-26.3506	-22.6058	-70.3378	0	-3.1115
putative membrane protein	SSU0811		SSU0811	-4.74002	-5.19716	-3.38247	-3.70868	0	0
putative lipoprotein	SSU0812		SSU0812	-2.77292	-3.41726	-2.07325	-2.55502	0	0
putative exported protein	SSU0813		SSU0813	-2.47945	-2.66824	-2.89659	-3.11714	0	0
hypothetical protein	SSU0814		SSU0814	-3.85399	-6.95358	-10.9848	-19.8195	2.85025	0
hypothetical protein	SSU0815		SSU0815	0	-3.52875	-2.56447	-4.6939	0	0
GMP synthase [glutamine-hydrolyzing]	guaA	GuaA	SSU0816	-2.22314	0	-2.57215	0	0	2.2388
GntR family regulatory protein	SSU0817		SSU0817	-3.19825	-4.072	-10.3479	-13.1749	3.23549	0
putative DNA-binding protein	SSU0818		SSU0818	-9.73921	-6.41585	-21.4368	-14.1218	0	0
signal recognition particle protein	ffh	Ffh	SSU0819	-2.36093	0	-2.99604	0	0	0
putative DNA-binding protein	SSU0820		SSU0820	-7.60432	-2.93367	-12.5434	-4.83913	0	2.59209
putative membrane protein	SSU0821		SSU0821	-7.09818	-2.13442	-14.8047	-4.45177	0	3.32558
tunicamycin resistance protein (fragment)	SSU0822		SSU0822	-3.48835	0	-5.26105	-2.39006	0	2.20122
abortive infection bacteriophage resistancerelated protein (pseudogene)	SSU0823		SSU0823	-4.70308	-4.91408	-14.6968	-15.3561	3.12492	0
	SSU0824		SSU0824	-4.70969	-5.86226	-10.7062	-13.3262	2.27322	0
tyrosine recombinase XerC	SSU0825		SSU0825	0	0	0	0	0	0
phosphoglucomutase/phosphomannomutase familyprotein	pgm	Pgm	SSU0826	15.4174	13.7429	14.1356	12.6004	0	0
sensor histidine kinase	SSU0827		SSU0827	-3.37279	-4.24774	-2.27743	-2.86822	0	0
response regulator protein	SSU0828		SSU0828	-2.35635	-3.35544	-2.7515	-3.91814	0	0
putative plasmid addiction system, toxinprotein	SSU0829		SSU0829	0	-2.12244	0	0	0	0
conserved hypothetical protein	SSU0830		SSU0830	-2.22768	-3.75672	0	-2.22434	0	0
putative transporter permease protein	SSU0831		SSU0831	2.24987	0	2.49414	2.24026	0	0
ABC transporter ATP-binding protein	SSU0832		SSU0832	0	0	0	0	0	0
putative lantibiotic immunity protein	SSU0833		SSU0833	0	-3.30308	0	-2.71269	0	0
putative lantibiotic immunity protein	SSU0834		SSU0834	0	-4.23151	0	-3.82539	0	0
putative lantibiotic transport ATP-bindingprotein	SSU0835		SSU0835	0	-3.18597	-2.42298	-4.52014	0	0
putative lipoprotein	SSU0836		SSU0836	-4.70404	-8.81352	-3.45272	-6.46904	0	0
hypothetical protein	SSU0837		SSU0837	0	-4.80089	9.35988	-4.95252	0	-46.355
conserved hypothetical protein	SSU0838		SSU0838	0	0	0	0	0	0
putative esterase	SSU0839		SSU0839	0	0	0	0	0	0
putative esterase	SSU0840		SSU0840	0	0	0	0	0	0
conserved hypothetical protein	SSU0841		SSU0841	0	2.04791	2.1242	2.1833	0	0
AraC family regulatory protein	SSU0842		SSU0842	2.15045	0	14.1477	4.42341	-6.57892	-3.19836
protein Gid homolog	SSU0843		SSU0843	2.19225	2.90607	0	2.39974	0	0
haloacid dehalogenase-like hydrolase	SSU0844		SSU0844	5.92282	3.37373	3.6806	2.09653	0	0
50S ribosomal protein L7/L12	rplL	RplL	SSU0845	-2.55552	0	-5.83572	0	0	3.83994
50S ribosomal protein L10	rplJ	RplJ	SSU0846	-3.03128	0	-11.8609	0	3.91283	0
DNA topoisomerase I	topA	TopA	SSU0847	-10.5831	0	-43.0312	-8.01683	4.06604	5.36761
SMF family protein	SSU0848		SSU0848	0	0	0	0	0	0
maltose O-acetyltransferase	maa	Maa	SSU0849	-2.53041	-4.78865	-3.88085	-7.34427	0	0
conserved hypothetical protein	SSU0850		SSU0850	-2.81234	-6.31961	-4.12082	-9.25991	0	0
conserved hypothetical protein	SSU0851		SSU0851	0	0	-3.4485	0	0	0
putative pyridine nucleotide-disulphideoxidoreductase	SSU0852		SSU0852	0	0	0	2.85412	0	0
conserved hypothetical protein	SSU0853		SSU0853	-5.5064	-2.8925	-4.98207	-2.61707	0	0
haemolysin-III related membrane protein	SSU0854		SSU0854	-3.64497	-2.02567	-6.45246	-3.58591	0	0
putative membrane protein	SSU0855		SSU0855	0	2.84233	-2.78577	0	0	4.81987
ribonuclease HII	rnhB	RnhB	SSU0856	0	0	-2.29031	0	0	0
putative GTPase protein	SSU0857		SSU0857	-2.8974	0	-4.15107	-2.39774	0	0
conserved hypothetical protein	SSU0858		SSU0858	-2.21998	-2.38743	-4.08062	-4.38841	0	0
Maf-like protein	SSU0859		SSU0859	0	2.59551	0	2.43197	0	2.99725
putative 5'-nucleotidase	sntC	SntC	SSU0860	4.50013	4.15952	4.46613	4.12809	0	0
putative dihydroorotase	pyrC	PyrC	SSU0861	2.11355	0	2.26689	0	0	0
uracil-DNA glycosylase	ung		SSU0862	0	0	0	0	0	0
glycosyl transferase	SSU0863		SSU0863	0	0	0	-2.2361	0	0
orotate phosphoribosyltransferase	pyrE	PyrE	SSU0864	0	0	0	0	0	0
conserved hypothetical protein	SSU0865	SSU0865	SSU0865	0	0	0	0	0	0
orotidine 5'-phosphate decarboxylase	pyrF	PyrF	SSU0866	0	0	0	0	0	0
dihydroorotate dehydrogenase, catalytic subunit	pyrD	PyrD	SSU0867	-2.99387	-2.66574	-3.1735	-2.82569	0	0
dihydroorotate dehydrogenase electron transfersubunit	pyrK	PyrK	SSU0868	-4.42031	-2.92737	-3.46394	-2.294	0	0
LysR family regulatory protein	SSU0869		SSU0869	-3.1964	-3.01444	-10.2064	-9.62535	3.19308	0
glucose-1-phosphate adenylyltransferase	glgC1	GlgC1	SSU0870	8.81669	7.7437	7.90417	6.94224	0	0
glucose-1-phosphate adenylyltransferase(pseudogene)	glgC2	GlgC2	SSU0871	13.7416	11.4898	12.1797	10.1839	0	0
glycogen synthase	glgA1	GlgA1	SSU0872	16.8484	16.4804	16.5103	16.1497	0	0
glycogen synthase	glgA2	GlgA2	SSU0873	17.6904	18.1608	13.3904	13.7465	0	0
1,4-alpha-glucan branching enzyme	glgB	GlgB	SSU0874	9.86527	8.28552	7.88283	6.62053	0	0
putative extracellular amino acid-bindingprotein	SSU0875	SSU0876	SSU0875	-26.5236	-3.15547	-9.82173	0	0	8.40561
putative extracellular amino acid-bindingprotein	SSU0876	SSU0876	SSU0876	-7.3461	0	-10.1215	0	0	5.10449
MutT/NUDIX hydrolase family protein	SSU0877		SSU0877	0	-2.42184	-2.316	-3.41825	0	0
acetyltransferase (GNAT) family protein	SSU0878		SSU0878	-2.66008	-5.04712	-2.12993	-4.04124	0	0
putative IgA-specific zinc metalloproteinase	zmpC	ZmpC	SSU0879	0	3.09563	0	2.78534	0	3.4872
UvrABC system protein B (fragment)	uvrB	UvrB	SSU0880	0	0	0	0	0	0
hypothetical protein	SSU0881		SSU0881	0	0	0	0	0	0
UvrABC system protein B (UvrB protein)	uvrB	UvrB	SSU0882	0	0	0	0	0	0
putative glutamine ABC transporter, glutamine-binding protein/permease protein	SSU0883	GlnP	SSU0883	-3.13384	0	-11.9923	-3.32248	3.8267	3.60944
putative glutamine ABC transporter, ATP-bindingprotein 1	glnQ1	GlnQ1	SSU0884	0	2.61546	0	0	0	3.68349
acetyltransferase (GNAT) family protein	SSU0885		SSU0885	0	0	0	0	0	0
ABC transporter, ATP-binding protein	SSU0886		SSU0886	0	-2.46144	0	0	0	0
O-acetylhomoserine (thiol)-lyase	cysD	CysD	SSU0887	0	0	0	0	0	0
putative membrane protein	SSU0888		SSU0888	0	-5.83902	0	-3.03103	0	-3.4279
hypothetical protein	SSU0889		SSU0889	0	0	-2.96668	0	0	0
aldose 1-epimerase	lacX	LacX	SSU0890	3.37835	9.1835	4.30134	11.6925	0	0
6-phospho-beta-galactosidase	lacG	LacG	SSU0891	9.74622	9.61256	11.1087	10.9564	0	0
putative lactose-specific phosphotransferasesystem (PTS), IIBC component	lacE	LacE	SSU0892	19.6749	14.997	22.0246	16.7881	0	0
putative lactose-specific phosphotransferasesystem (PTS), IIA component	lacF	LacF	SSU0893	15.1131	19.6433	15.5498	20.2108	0	0
transcription antiterminator LacT	lacT	LacT	SSU0894	8.83029	5.60049	12.9781	8.2312	0	0
tagatose 1,6-diphosphate aldolase	lacD	LacD1	SSU0895	0	0	2.90368	3.83458	0	0
tagatose-6-phosphate kinase (pseudogene)	lacC	LacC	SSU0896	2.93873	0	3.38011	2.09078	0	0
	SSU0897		SSU0897	3.30611	3.61636	2.62616	2.8726	0	0
galactose-6-phosphate isomerase LacB subunit	lacB	LacB	SSU0898	0	0	0	0	0	0
galactose-6-phosphate isomerase LacA subunit	lacA	LacA1	SSU0899	0	0	0	0	0	0
hypothetical protein	SSU0900		SSU0900	0	0	0	0	0	0
lactose phosphotransferase system repressor	lacR	LacR	SSU0901	-3.68927	-4.49779	-4.10273	-5.00186	0	0
hypothetical protein	SSU0902		SSU0902	0	0	0	5.00773	0	0
putative DNA-binding protein	SSU0903		SSU0903	0	0	0	0	0	3.07512
putative integrase (pseudogene)	SSU0904		SSU0904	-2.8913	-3.32465	-14.8429	-17.0676	5.13365	0
	SSU0905		SSU0905	-3.00783	-3.13216	-9.15819	-9.53674	3.04478	0
hypothetical protein	SSU0906		SSU0906	0	0	3.36258	0	0	0
hypothetical protein	SSU0907		SSU0907	0	0	0	0	0	0
putative phage repressor-like protein	SSU0908		SSU0908	-4.44917	-2.3874	-3.9754	0	0	0
putative A/G-specific adenine glycosylase	mutY	MutY	SSU0909	-2.39594	-2.60854	-3.49824	-3.80866	0	0
thioesterase superfamily protein	SSU0910		SSU0910	0	0	0	0	0	0
ABC transporter ATP-binding membrane protein	SSU0911		SSU0911	0	0	0	0	0	0
ABC transporter ATP-binding membrane protein	SSU0912		SSU0912	0	0	-2.21948	0	0	0
putative phosphate acetyltransferase	pta	Pta	SSU0913	0	0	-2.59379	0	0	2.22487
putative RNA pseudouridylate synthase	SSU0914	RluB	SSU0914	0	0	-3.35613	0	0	0
putative inorganic polyphosphate/ATP-NAD kinase	ppnK	PpnK	SSU0915	0	0	-4.63038	0	2.34587	2.74002
conserved hypothetical protein	SSU0916	SSU0916	SSU0916	-3.30169	0	-23.4517	-6.78838	7.10295	3.45469
adenylate cyclase family protein	SSU0917		SSU0917	-7.02167	-8.29165	-20.8499	-24.621	2.96937	0
putative ribose-phosphate pyrophosphokinase 2	prs2	Prs2	SSU0918	-3.68353	-4.18685	-10.9078	-12.3983	2.96124	0
putative cysteine desulfurase	SSU0919	SSU0919	SSU0919	-2.56635	-2.49776	-7.41464	-7.21644	2.88917	0
conserved hypothetical protein	SSU0920		SSU0920	-2.2349	-2.25973	-7.16559	-7.24519	3.20622	0
conserved hypothetical protein	SSU0921		SSU0921	0	-2.25242	-3.41679	-4.89321	2.17243	0
putative redox-sensing transcriptionalrepressor	rex	Rex	SSU0922	0	-2.45568	0	-2.79919	0	0
putative peptidase	SSU0923		SSU0923	-3.37781	-3.87384	-3.87419	-4.44312	0	0
DNA repair protein RadC	radC	RadC	SSU0924	0	-2.21955	0	-2.55737	0	0
sortase SrtA	srtA	SrtA	SSU0925	0	0	0	0	0	0
DNA gyrase subunit A	cafB	CafB	SSU0926	0	0	0	0	0	0
L-lactate dehydrogenase	ldh	Ldh	SSU0927	-2.58436	-2.5795	0	0	-2.25541	0
conserved hypothetical protein (pseudogene)	SSU0928		SSU0928	0	2.70607	0	3.4683	0	3.92754
	SSU0929		SSU0929	0	0	0	0	0	3.06756
ABC transporter permease protein	SSU0930		SSU0930	2.64431	3.29485	0	2.37969	0	0
ABC transporter permease protein	SSU0931		SSU0931	0	0	0	0	0	0
ABC transporter ATP-binding protein	SSU0932		SSU0932	0	0	0	0	0	0
	SSU0933		SSU0933	0	0	-4.09372	-3.10615	2.66573	0
putative lipoprotein	SSU0934		SSU0934	0	2.59328	0	0	0	0
cytidine deaminase	cdd	Cdd	SSU0935	0	0	0	0	0	0
deoxyribose-phosphate aldolase	deoC	DeoC	SSU0936	2.11799	2.35653	2.33711	2.60034	0	0
thymidine phosphorylase	deoA	DeoA	SSU0937	7.09118	3.78884	6.13569	3.27832	0	0
putative methyltransferase	rsmC		SSU0938	0	0	0	-2.25322	2.53669	0
pantothenate kinase	coaA	CoaA	SSU0939	0	0	-2.0676	-3.43839	0	0
30S ribosomal protein S20	rpsT	RpsT	SSU0940	0	0	0	0	0	0
putative transposase	SSU0941		SSU0941	-2.50773	-2.33445	-2.38318	-2.2185	0	0
	SSU0943		SSU0942	0	0	0	0	0	-5.36985
putative lipoprotein	ciaH	CiaH	SSU0943	4.64175	0	5.28055	0	0	-6.859
sensor histidine kinase	ciaR	CiaR	SSU0944	3.4508	0	5.07452	0	0	-4.76072
response regulator protein	SSU0945		SSU0945	0	-2.71129	2.90783	0	0	-4.55859
putative exported protein	SSU0946		SSU0946	0	-15.11	10.7527	-2.35269	-6.42244	-25.2977
putative transposase	SSU0947		SSU0947	-9.73681	-2.58024	-5.63853	0	0	3.77361
putative phosphate transport system protein	phoU	PhoU	SSU0948	0	0	0	0	0	0
phosphate import ATP-binding protein 1	pstB1	PstB1	SSU0949	0	0	0	0	0	0
phosphate import ATP-binding protein 2	pstB2	PstB2	SSU0950	0	0	0	0	0	0
putative phosphate ABC transporter permeaseprotein	SSU0951	PstC1	SSU0951	0	0	-2.23554	0	0	2.63551
putative phosphate ABC transporter permeaseprotein	pstC	PstC2	SSU0952	0	0	-2.29007	0	0	2.51753
putative phosphate ABC transporter, extracellular phosphate-binding lipoprotein	pstS	PstS	SSU0953	-3.03265	0	-3.99859	-2.04698	0	0
NOL1/NOP2/sun family protein	SSU0954		SSU0954	-2.25272	0	-2.82867	0	0	0
putative myo-inositol-1(or 4)-monophosphatase	SSU0955	SSU0955	SSU0955	-2.53244	0	-2.64679	0	0	0
conserved hypothetical protein	SSU0956		SSU0956	-3.66347	-2.09544	-3.34972	0	0	0
regulatory protein Spx	spxA	SpxA	SSU0957	-2.21014	0	-2.76268	0	0	0
Ion channel transport protein	SSU0958	SSU0958	SSU0958	-2.38703	0	-2.44487	0	0	0
putative riboflavin biosynthesis protein	ribC	RibC	SSU0959	-3.38821	-3.25491	-3.15892	-3.03464	0	0
tRNA pseudouridine synthase B	truB	RluB	SSU0960	-3.07381	-3.66828	-2.67444	-3.19168	0	0
conserved hypothetical protein (pseudogene)	SSU0961		SSU0961	-3.26246	-2.17662	-2.43968	0	0	0
	SSU0962		SSU0962	-2.37666	0	0	0	0	0
conserved hypothetical protein (pseudogene)	SSU0963		SSU0963	0	23.884	5.78719	25.3718	0	0
conserved hypothetical protein	SSU0964		SSU0964	0	0	0	0	0	0
acetyltransferase (GNAT) family protein(pseudogene)	SSU0965		SSU0965	0	0	9.17114	7.13706	0	0
	SSU0968		SSU0968	2.15122	2.08243	2.60377	2.52051	0	0
conserved hypothetical protein	SSU0969		SSU0969	3.52609	2.5515	6.0491	4.37718	0	0
putative membrane protein	SSU0970		SSU0970	6.72455	7.11931	6.56639	6.95187	0	0
conserved hypothetical protein	SSU0971		SSU0971	3.33232	0	6.08358	3.9789	0	0
haloacid dehalogenase-like hydrolase	SSU0972		SSU0972	0	0	2.78022	0	0	-2.30691
peptidase T	pepT	pepT	SSU0973	0	0	2.77776	0	0	0
putative membrane protein	SSU0974		SSU0974	-4.29513	0	-3.17061	0	0	2.96141
putative transporter protein	SSU0975		SSU0975	-5.74182	0	-11.1852	0	0	5.95286
PadR family regulatory protein	SSU0976		SSU0976	0	0	5.90344	0	-3.23421	-4.0481
hypothetical protein	SSU0977		SSU0977	8.85117	2.40744	11.6249	3.16187	0	-3.67659
putative membrane protein	SSU0978		SSU0978	8.54566	2.80576	8.9912	2.95204	0	-3.04576
putative exported protein	SSU0979		SSU0979	18.905	3.03093	19.4914	3.12494	0	-6.23735
putative membrane protein	SSU0980		SSU0980	-4.89177	0	-14.0543	-3.01518	2.87306	4.6612
MarR family regulatory protein	SSU0981		SSU0981	-6.18447	0	-26.5909	-6.03482	4.29963	4.40625
putative membrane protein	SSU0982		SSU0982	5.99406	0	4.67367	0	0	0
putative membrane protein	SSU0983	SSU0982	SSU0983	0	0	0	0	0	0
cation efflux family protein	SSU0984	SSU0983	SSU0984	-5.3844	-2.01297	-9.50201	-3.55235	0	2.67485
divalent ion symporter	SSU0985		SSU0985	0	0	0	0	0	0
2-amino-4-hydroxy-6-hydroxymethyldihydropteridine pyrophosphokinase	folK	FolK	SSU0986	0	0	0	0	0	0
dihydroneopterin aldolase	folB	FolB	SSU0987	0	0	0	0	0	0
dihydropteroate synthase	folP	FolP	SSU0988	-2.23433	-2.77896	-2.7811	-3.45901	0	0
GTP cyclohydrolase I	folE	FolE	SSU0989	-3.83228	-5.99966	-8.07024	-12.6344	2.10586	0
mutator MutX protein (7,8-dihydro-8-oxoguanine-triphosphatase)	mutX	MutX	SSU0990	0	0	0	0	0	0
putative membrane protein	SSU0991		SSU0991	6.78136	-42.3394	22.9451	-12.5133	-3.38355	-287.119
conserved hypothetical protein	SSU0992		SSU0992	0	-107.807	22.8066	-13.4223	-8.0319	-306.117
conserved hypothetical protein	SSU0993		SSU0993	-4.81747	-4.34093	0	0	-2.60256	0
conserved hypothetical protein	SSU0994		SSU0994	0	0	0	8.68667	0	4.60474
phenylalanyl-tRNA synthetase beta chain	pheT	PheT	SSU0995	2.87169	4.03473	2.23738	3.14353	0	0
acetyltransferase (GNAT) family protein	SSU0996		SSU0996	0	0	0	0	0	0
phenylalanyl-tRNA synthetase alpha chain	pheS	PheS	SSU0997	0	0	-2.39934	0	0	0
glycosyl hydrolase family protein	SSU0998	SSU0998	SSU0998	20.5329	9.66813	23.9599	11.2818	0	0
glycosyl hydrolase family protein	SSU0999	SSU0999	SSU0999	95.6241	28.3556	73.7865	21.88	0	0
haloacid dehalogenase-like hydrolase	SSU1000	SSU1000	SSU1000	25.6001	16.1764	29.038	18.3488	0	0
putative 2-deoxy-D-gluconate 3-dehydrogenase	kduD	MANAO	SSU1001	28.2688	16.6859	32.4621	19.1611	0	0
putative mannonate dehydratase	uxuA	UxuA	SSU1002	61.3539	26.2306	58.2381	24.8985	0	0
uronate isomerase	uxaC	UxaC	SSU1003	46.7191	53.4371	44.9925	51.4622	0	0
putative 2-dehydro-3-deoxy-6- phosphogalactonatealdolase	dgoA	DgoA	SSU1004	16.9642	10.2611	16.2659	9.83872	0	0
GntR family regulatory protein	SSU1005		SSU1005	0	-2.65196	0	-2.92161	0	-2.65926
putative beta-glucuronidase	uidA	UidA	SSU1006	4.15846	5.27357	5.6067	7.11017	0	0
PfkB family carbohydrate kinase	ddglK1	DDGLK1	SSU1007	4.17887	5.80796	5.60866	7.79514	0	0
putative sugar transporter	SSU1008	SSU1008	SSU1008	5.52909	18.2697	3.93464	13.0012	0	0
putative competence associated endonuclease	endA	EndA	SSU1009	0	0	0	0	0	0
putative competence associated protein	epuA	EpuA	SSU1010	0	0	0	0	0	0
UDP-N-acetylglucosamine1-carboxyvinyltransferase 1	murA1	MurA1	SSU1011	-2.20151	-3.21914	-2.98928	-4.37105	0	0
putative membrane protein	SSU1012		SSU1012	-4.0131	-5.43115	-6.76673	-9.15778	0	0
ATP synthase epsilon chain	atpC	AtpC	SSU1013	0	0	2.11598	2.00161	0	0
ATP synthase beta chain	atpD	AtpD	SSU1014	0	0	0	0	0	0
ATP synthase gamma chain	atpG	AtpG	SSU1015	0	0	2.01367	0	0	0
ATP synthase alpha chain	atpA	AtpA	SSU1016	0	0	0	0	0	0
putative ATP synthase delta chain	atpH	AtpH	SSU1017	0	-2.5168	0	-2.83225	0	0
ATP synthase B chain	atpF	AtpF	SSU1018	0	0	0	0	0	0
ATP synthase A chain	atpB	AtpB	SSU1019	-2.58772	-3.51558	-3.0003	-4.07609	0	0
ATP synthase C chain	atpE	AtpE	SSU1020	-4.39776	-5.70794	-10.2885	-13.3536	2.33948	0
-	SSU1021		SSU1021	0	-5.96071	0	-5.34102	0	-9.22862
DNA ligase	ligA	LigA	SSU1022	0	-3.45869	0	-2.75701	0	-4.83876
putative permease	SSU1023		SSU1023	0	-5.7547	-2.14892	-6.55584	0	-3.05077
putative membrane protein	SSU1024		SSU1024	0	-2.95301	0	-2.73345	0	-3.12528
glucose-6-phosphate 1-dehydrogenase	zwf	Zwf	SSU1025	0	0	0	-2.38031	0	0
conserved hypothetical protein	SSU1026		SSU1026	0	0	0	0	0	0
acetyltransferase (GNAT) family protein	SSU1027		SSU1027	0	0	0	0	0	0
putative cell division protein FtsY	ftsY	FtsY	SSU1028	3.07431	0	3.3327	0	0	0
haloacid dehalogenase-like hydrolase	SSU1029		SSU1029	4.72763	2.82291	4.46345	2.66516	0	0
HAD superfamily hydrolase-like protein	SSU1030		SSU1030	5.3077	2.61044	5.24035	2.57732	0	0
putative chromosome partition protein	smc	Smc	SSU1031	2.86936	0	3.02002	0	0	-2.99938
ribonuclease III	acpA	AcpA	SSU1032	-2.08933	-5.02509	0	-3.0899	0	-2.40512
putative membrane protein	SSU1033		SSU1033	13.3272	3.94254	13.7184	4.05827	0	0
ArsR family regulatory protein	SSU1034		SSU1034	-3.86192	-2.26767	-3.74159	-2.19701	0	0
Major Facilitator Superfamily protein	SSU1035		SSU1035	-7.46849	0	-3.61964	0	0	0
conserved hypothetical protein	SSU1037		SSU1037	2.29325	4.53556	2.23413	4.41864	0	0
phosphoenolpyruvate-protein phosphotransferase	pstI	PstI	SSU1038	0	0	0	0	0	0
histidine-containing phosphocarrier protein(HPr)	ptsH	PtsH	SSU1039	0	0	0	0	0	0
isocitrate dehydrogenase [NADP]	citC	CitC	SSU1040	-2.83474	0	-3.30879	0	0	0
citrate synthase	citZ	CitZ	SSU1041	-2.07504	0	0	0	0	0
aconitate hydratase	acnA	AcnA	SSU1042	-2.57892	0	-2.65601	0	0	2.67397
glutaredoxin-like protein	nrdH	NrdH	SSU1043	-3.47862	-2.83847	-10.3351	-8.43318	2.97103	0
putative ribonucleoside-diphosphate reductasealpha chain	SSU1044		SSU1044	0	0	0	0	0	0
hypothetical protein	SSU1045		SSU1045	0	0	0	0	0	0
putative ribonucleoside-diphosphate reductasebeta chain	SSU1046		SSU1046	2.15162	0	0	0	0	0
LacI family regulatory protein regulator	SSU1047		SSU1047	0	-2.66519	-2.03398	-3.00754	0	0
heparinase II/III-like protein	hepII/III	HepII/III	SSU1048	13.133	25.7056	20.0854	39.3137	0	0
hyaluronidase precursor (pseudogene)	hylA	HylA	SSU1050	41.7248	21.8055	54.1431	28.2953	0	0
	SSU1051		SSU1051	22.0257	34.6297	33.8074	53.1534	0	0
	SSU1052		SSU1052	32.8305	19.2118	48.7153	28.5073	0	0
	SSU1053		SSU1053	119.772	132.273	197.904	218.561	0	0
putative membrane protein	SSU1054		SSU1054	46.6836	37.277	70.0843	55.9625	0	0
putative N-acetylgalactosamine- specificphosphotransferase system (PTS), IID component	agaD	ACGALpts	SSU1055	9.33328	12.6923	10.6002	14.4151	0	0
putative N-acetylgalactosamine-specificphosphotransferase system (PTS), IIC component	agaW	ACGALpts	SSU1056	10.8901	9.70944	14.174	12.6373	0	0
putative N-acetylgalactosamine-specificphosphotransferase system (PTS), IIB component	agaV	ACGALpts	SSU1057	7.58501	9.92649	9.30574	12.1784	0	0
putative unsaturated glucuronyl hydrolase	ugl	ugl	SSU1058	6.14571	8.76276	9.62246	13.72	0	0
putative N-acetylgalactosamine-specificphosphotransferase system (PTS), IIA component	SSU1059	EII_acgaA	SSU1059	3.48455	4.41288	3.7638	4.76653	0	0
hypothetical protein	SSU1060		SSU1060	26.4283	27.5189	0	0	0	0
putative KHG/KDPG aldolase [4-hydroxy-2-oxoglutarate aldolase; 2-dehydro-3-deoxy-phosphogluconate aldolase]	kgdA	KgdA	SSU1061	3.12486	4.64855	4.14358	6.16401	0	0
PfkB family carbohydrate kinase	ddglK2	DDGLK2	SSU1062	0	3.28812	3.16225	5.20231	0	0
putative sugar-phosphate isomerase	SSU1063		SSU1063	0	2.94729	2.1237	3.82548	0	0
putative gluconate 5-dehydrogenase	idnO	IdnO	SSU1064	0	2.42426	0	2.2663	0	0
transposase	SSU1065		SSU1065	0	0	0	0	0	0
CAAX amino terminal protease family membraneprotein	SSU1066		SSU1066	3.49246	0	3.93163	0	0	0
conserved hypothetical protein	SSU1067		SSU1067	3.75278	0	3.31113	0	0	0
CAAX amino terminal protease family membraneprotein	SSU1068		SSU1068	4.71876	2.11602	4.22871	0	0	0
putative membrane protein	SSU1069		SSU1069	7.48906	2.56358	6.37709	2.18294	0	-2.92133
putative membrane protein	SSU1070		SSU1070	7.19737	2.42779	6.17694	2.08358	0	-2.96458
putative DNA-binding protein	SSU1071		SSU1071	6.85567	2.85731	6.91968	2.88398	0	-2.39935
putative membrane protein	SSU1072		SSU1072	12.2445	3.94963	11.4568	3.69556	0	-3.10016
putative membrane protein	SSU1073		SSU1073	11.8195	3.84001	11.9833	3.89325	0	0
putative membrane protein	SSU1074		SSU1074	4.67124	2.14224	4.61819	2.11791	0	0
putative membrane protein	SSU1075		SSU1075	4.29863	0	4.09067	0	0	-2.76097
alanyl-tRNA synthetase	alaS	AlaS	SSU1076	4.29473	2.93647	3.23731	2.21347	0	0
conserved hypothetical protein	SSU1077		SSU1077	0	0	0	-2.09269	0	0
foldase protein PrsA precursor	prsA	PrsA	SSU1078	0	0	-2.17635	-2.06819	0	0
putative O-methyltransferase	SSU1079		SSU1079	0	0	0	0	0	0
hypothetical protein	SSU1080		SSU1080	2.0328	0	2.75707	0	0	0
putative membrane protein	SSU1081		SSU1081	2.24913	0	2.94977	0	0	0
putative oligopeptidase	pepB	PepB	SSU1082	0	0	2.18106	0	0	0
competence protein CoiA-like family protein	SSU1083		SSU1083	10.7032	0	9.53158	4.64518	0	0
methionyl-tRNA synthetase	metS	MetS	SSU1084	0	0	0	0	0	0
putative membrane protein	SSU1085		SSU1085	-6.53628	-4.55428	-10.9817	-7.65171	0	0
putative phospho-2-dehydro-3-deoxyheptonatealdolase 1	aroF1	AroF1	SSU1086	0	-4.08077	0	-3.87171	0	-2.41217
putative phospho-2-dehydro-3-deoxyheptonatealdolase 2	aroF2	AroF2	SSU1087	0	0	0	0	0	0
shikimate 5-dehydrogenase	aroE	AroE	SSU1088	2.37285	0	2.24622	0	0	0
3-dehydroquinate synthase	aroB	AroB	SSU1089	3.31901	0	2.9148	0	0	0
ABC transporter ATP-binding protein	SSU1090		SSU1090	0	8.39068	-2.47719	6.25445	0	15.4934
transport system permease protein	SSU1091		SSU1091	0	18.6955	0	13.7479	0	26.9889
putative lipoprotein	SSU1092		SSU1092	-2.02352	10.2168	0	11.0007	0	20.6739
putative lipoprotein	SSU1093		SSU1093	-4.29721	2.95184	-3.8577	3.28814	0	12.6847
putative exported protein	SSU1094		SSU1094	0	0	0	0	0	0
tagatose 1,6-diphosphate aldolase 2	lacD2	LacD2	SSU1095	3.59322	0	4.03963	0	0	-5.00998
putative N-acetylglucosamine-6-phosphatedeacetylase	SSU1096		SSU1096	2.1909	-2.11291	3.2687	0	0	-4.62918
conserved hypothetical protein	SSU1097		SSU1097	2.89967	0	2.42674	0	0	0
prephenate dehydrogenase	tyrA	TyrA	SSU1098	2.38478	0	2.0722	0	0	0
chorismate synthase	aroC	AroF1	SSU1099	2.31916	0	2.03328	0	0	0
3-dehydroquinate dehydratase	aroD	AroD	SSU1100	0	0	0	0	0	0
conserved hypothetical protein	SSU1101		SSU1101	0	-3.67759	-2.25674	-4.62696	0	0
putative sulfatase	SSU1102		SSU1102	-4.58593	-4.04727	-7.45962	-6.58341	0	0
Streptococcal histidine triad-family protein	SSU1103		SSU1103	0	0	0	0	0	0
50S ribosomal protein L20	rplT	RplT	SSU1104	0	0	-4.27455	0	0	3.54799
50S ribosomal protein L35	rpmI	RpmI	SSU1105	0	0	-4.49515	0	0	0
translation initiation factor IF-3	infC	InfC	SSU1106	-2.90892	0	-7.55045	0	0	0
cytidylate kinase	cmk	Cmk	SSU1107	-3.29969	-2.18651	-3.19718	-2.11858	0	0
putative membrane protein	SSU1108		SSU1108	-3.45055	-2.4886	-2.75962	0	0	0
putative ferredoxin	SSU1109	SSU1109	SSU1109	0	0	5.25644	0	0	0
putative membrane protein	SSU1110		SSU1110	-5.02994	-2.84405	-4.10984	-2.3238	0	0
putative glycosyl transferase	SSU1111		SSU1111	0	0	-2.22645	0	0	0
putative membrane protein	SSU1112		SSU1112	0	0	-2.0239	0	0	0
putative glycosyl transferase	SSU1113		SSU1113	0	0	0	0	0	0
putative glycosyltransferase	SSU1114		SSU1114	0	0	0	0	0	0
putative glycosyl transferase	SSU1115		SSU1115	0	0	0	0	0	0
putative glycosyl transferase	SSU1116		SSU1116	0	0	0	0	0	0
glycosyl transferase family protein	SSU1117		SSU1117	0	0	0	0	0	2.0337
putative membrane protein	SSU1118		SSU1118	0	0	-2.08974	0	0	0
putative exopolysaccharide biosynthesis protein	SSU1119		SSU1119	0	0	-2.59724	0	0	0
rhamnan synthesis protein F family protein	SSU1120		SSU1120	0	0	-2.27145	0	0	0
putative polysaccharide export systemATP-binding protein	SSU1121		SSU1121	0	0	-2.569	0	0	0
putative polysaccharide export ABC transporterpermease protein	SSU1122	SSU1122	SSU1122	-2.33062	0	-3.22076	-2.34864	0	0
putative glycosyltransferase	cpss_lpl	CPSS_LPL	SSU1123	-3.16845	-2.29801	-5.02841	-3.64701	0	0
putative rhamnosyltransferase	cpss_lpl2	CPSS_LPL2	SSU1124	-3.03057	-2.17123	-6.98925	-5.00741	2.30625	0
putative membrane protein	SSU1125		SSU1125	-2.54477	-3.807	-4.29581	-6.42657	0	0
mannosyl-glycoproteinendo-beta-N- acetylglucosaminidase (fragment)	SSU1126	SSU1126	SSU1126	9.89055	7.98194	8.47566	6.84009	0	0
putative N-acetylmuramoyl-L-alanine amidase	SSU1127	SSU1127	SSU1127	7.09156	4.40184	6.65846	4.133	0	0
putative surface-anchored protein	SSU1128		SSU1128	5.7997	2.61764	5.04697	2.2779	0	0
dTDP-4-dehydrorhamnose reductase	rmlD	RmlD	SSU1129	3.70827	0	3.60858	0	0	0
putative dTDP-glucose-4,6-dehydratase	rmlB	RmlB	SSU1130	0	0	0	0	0	0
conserved hypothetical protein	SSU1131	SSU1131	SSU1131	0	0	0	0	0	0
putativedTDP-4-keto-6-deoxyglucose-3,5-epimerase	rmlC	RmlC	SSU1132	0	0	0	0	0	-2.35561
glucose-1-phosphate thymidyl transferase	rmlA	RmlA	SSU1133	0	-2.70216	0	-3.39355	0	-2.7348
ZIP zinc transporter family protein	SSU1134	SSU1134	SSU1134	-3.36805	0	-4.21163	-3.3237	0	0
NIF3 (NGG1p interacting factor 3) familyprotein	SSU1135		SSU1135	-3.22306	0	-7.18499	-2.52222	0	2.84868
conserved hypothetical protein	SSU1136		SSU1136	-2.72658	0	-5.49335	0	2.01474	2.83032
putative DNA replication protein DnaD	SSU1137		SSU1137	-2.51802	0	-6.03376	-4.6019	2.39624	0
homoserine O-succinyltransferase	metA	MetA	SSU1138	-2.334	0	-5.09069	-4.19879	2.1811	0
adenine phosphoribosyltransferase	apt	Apt	SSU1139	-2.184	0	-3.47263	-3.02035	0	0
putative membrane protein	SSU1140		SSU1140	0	0	0	0	0	0
putative single-stranded-DNA-specificexonuclease	SSU1141		SSU1141	0	-3.22018	0	-2.56357	0	0
putative cardiolipin synthetase	SSU1142	SSU1142	SSU1142	-2.57861	0	-2.25822	0	0	0
putative surface-anchored zinc carboxypeptidase	SSU1143		SSU1143	5.39701	3.22502	5.17724	3.0937	0	0
short chain dehydrogenase	SSU1144		SSU1144	0	2.25868	0	2.41375	0	0
ribonuclease Z	rnz	Rnz	SSU1145	0	2.22281	0	2.07275	0	0
conserved hypothetical protein	SSU1146		SSU1146	2.03114	2.16225	0	0	0	0
putative GTPase	SSU1147		SSU1147	0	0	0	0	0	0
tRNA delta(2)-isopentenylpyrophosphatetransferase	miaA	MiaA	SSU1148	0	0	0	0	0	0
putative exported protein	SSU1149		SSU1149	0	-2.77997	-2.44454	-4.79189	0	0
Major Facilitator Superfamily protein	SSU1150		SSU1150	-2.44205	0	-3.48977	0	0	0
conserved hypothetical protein	SSU1151	SSU1151	SSU1151	2.92272	12.7524	0	2.95355	4.31765	4.3632
	SSU1152		SSU1152	11.9187	35.3871	14.6128	43.3862	0	0
PhoH-like protein	SSU1153		SSU1153	0	0	0	0	0	-2.41013
	SSU1154		SSU1154	5.0123	0	5.47216	0	0	-5.43288
conserved hypothetical protein	SSU1155		SSU1155	0	0	0	0	0	0
conserved hypothetical protein	SSU1156		SSU1156	0	0	0	0	0	0
putative ketopantoate reductase	SSU1157	SSU1157	SSU1157	0	0	0	0	0	0
conserved hypothetical protein	SSU1158		SSU1158	0	0	0	0	0	0
ribosome recycling factor	frr	Frr	SSU1159	-2.12779	0	-2.90736	0	0	0
uridylate kinase	pyrH	PyrH	SSU1160	-3.26819	-3.17947	-4.52859	-4.40565	0	0
putative polysaccharide biosynthesis protein	SSU1161		SSU1161	-2.97915	0	-7.84392	-2.68062	2.63294	2.92615
putative glutathione S-transferase	SSU1162		SSU1162	0	-5.55401	-3.14295	-10.1809	0	-3.23929
conserved hypothetical protein	SSU1163		SSU1163	-3.57234	-11.7222	-7.59753	-24.9303	2.12677	-3.28137
50S ribosomal protein L1	rplA	RplA	SSU1164	-2.4062	0	-3.7217	0	0	0
50S ribosomal protein L11	rplK	RplK	SSU1165	-4.14704	0	-5.69123	0	0	0
putative membrane protein	SSU1166		SSU1166	-2.61045	0	-9.29119	-4.06096	3.55923	2.28793
glyoxalase/bleomycin resistanceprotein/ dioxygenase superfamily protein	SSU1167		SSU1167	0	0	0	0	0	0
DNA translocase FtsK	SSU1168		SSU1168	0	0	0	0	0	0
beta-fructofuranosidase	invrtsC	INVRTSc	SSU1169	25.3368	67.3098	14.4275	38.3282	0	0
extracellular solute-binding protein	SSU1170		SSU1170	22.899	25.5574	21.3967	23.8808	0	0
binding-protein-dependent transport systemmembrane protein	SSU1171		SSU1171	14.5039	8.65911	13.4003	8.00025	0	0
binding-protein-dependent transport systemmembrane protein	SSU1172		SSU1172	15.3104	8.77896	20.7794	11.9149	0	0
LacI family regulatory protein regulator	SSU1173		SSU1173	0	6.04376	0	7.68261	0	4.05793
conserved hypothetical protein	SSU1174		SSU1174	0	0	-4.07987	0	0	0
glyoxalase/bleomycin resistanceprotein/ dioxygenase superfamily protein	SSU1175	SSU1175	SSU1175	-6.12803	0	-4.44204	0	0	3.48407
putative membrane protein	SSU1176		SSU1176	-3.358	-3.58211	-2.97663	-3.1753	0	0
putative cyclophilin type peptidyl-prolylcis-trans isomerase	SSU1177		SSU1177	-3.38885	-3.34314	-11.401	-11.2473	3.36428	0
transposase	SSU1178		SSU1178	0	0	0	0	0	0
peptide chain release factor 3	prfC	PrfC	SSU1179	0	0	0	0	0	-2.32668
putative cation-transporting ATPase	SSU1180		SSU1180	-2.56648	-2.32999	-3.86769	-3.51131	0	0
putative membrane protein	SSU1181		SSU1181	-3.78464	-2.14101	-5.75635	-3.25643	0	0
putativeUDP-N-acetylmuramoyl-tripeptide-- D-alanyl-D-alanineligase	murF	MurF	SSU1182	-7.54324	-9.26906	-23.7526	-29.187	3.14886	0
OsmC-like protein	SSU1183		SSU1183	-3.23055	0	-13.829	-4.28961	4.2807	3.22384
D-alanine--D-alanine ligase	ddlA	DdlA	SSU1184	-2.10792	0	-4.35452	-2.02227	2.06579	2.15329
recombination protein RecR	recR	RecR	SSU1185	-2.92145	0	-3.3616	0	0	0
penicillin-binding protein 2b	penA	PenA	SSU1186	-4.30623	0	-6.71218	-3.09169	0	2.17104
ABC transporter ATP-biding protein	SSU1187		SSU1187	-3.88159	-5.04858	-2.18842	-2.84636	0	0
ABC transporter ATP-biding protein	SSU1188		SSU1188	0	-3.10016	0	0	-2.28511	0
metallo-beta-lactamase superfamily protein	vicX	VicX	SSU1189	0	0	0	0	0	0
sensor histidine kinase	covS	CovS	SSU1190	0	0	0	0	0	0
response regulator protein	covR	CovR	SSU1191	0	0	0	0	0	0
putative glutamine transporter, ATP-bindingprotein 4	glnQ4	GlnQ4	SSU1192	-2.84389	0	-20.6216	-5.46654	7.25119	3.77234
putative glutamine-binding protein precursor	SSU1193	GlnP4	SSU1193	-2.58543	0	-15.5258	-4.20224	6.00514	3.69466
putative amino acid ABC transporter, permeaseprotein	SSU1194	SSU1194	SSU1194	-2.27762	0	-13.6686	-3.41077	6.00127	4.0075
putative amino acid ABC transporter, permeaseprotein	SSU1195	SSU1195	SSU1195	0	3.09562	-6.71368	0	4.21911	4.92592
threonyl-tRNA synthetase	thrS	ThrS	SSU1196	0	2.5195	0	0	0	0
conserved hypothetical protein	SSU1197		SSU1197	-3.93183	0	-7.874	-3.21082	2.00263	2.45233
putative membrane protein	SSU1198		SSU1198	0	0	0	0	0	0
putative glycosyltransferase	SSU1199	SSU1199	SSU1199	0	0	0	0	0	0
putative glycosyltransferase	SSU1200		SSU1200	0	-2.43749	0	-2.54735	0	0
putative surface-anchored protein SAO	sao	Sao	SSU1201	-2.92476	0	-3.70899	0	0	0
catabolite control protein A CCPA	ccpA	CcpA	SSU1202	-2.14227	-2.15791	-2.37956	-2.39692	0	0
putative Xaa-Pro dipeptidase	pepQ	PepQ	SSU1203	-3.13143	-2.92743	-3.26579	-3.05303	0	0
queuine tRNA-ribosyltransferase	tgt	Tgt	SSU1204	-2.86481	0	-7.91221	0	2.76186	5.71042
putative membrane protein	SSU1205		SSU1205	-2.11229	0	-3.81976	-2.29114	0	0
putative CoA binding protein	SSU1206		SSU1206	2.96215	0	3.5795	0	0	-2.65739
putative lipoprotein	SSU1207		SSU1207	2.65072	0	3.06172	0	0	-2.54053
DNA polymerase I	pol	Pol	SSU1208	2.47597	0	2.41468	0	0	0
putative membrane protein	SSU1209		SSU1209	-3.17411	0	-5.54984	-3.24165	0	0
ABC transporter permease protein	SSU1210		SSU1210	6.8785	2.39509	7.78021	2.70906	0	-2.87192
ABC transporter ATP-binding protein	SSU1211		SSU1211	4.96873	0	6.50153	0	0	-4.06766
conserved hypothetical protein	SSU1212		SSU1212	2.08529	-2.4605	2.97908	0	0	-5.13086
putative thiol peroxidase	tpx	Tpx	SSU1213	0	0	0	0	0	0
copper-transporting ATPase	copA	CopA	SSU1214	0	0	2.35384	0	-2.94237	0
putative surface-anchored dipeptidase	pepD	PepD	SSU1215	29.5183	11.4807	20.3009	7.89573	0	-2.57112
Tellurite resistance protein TehB familyprotein	SSU1216		SSU1216	-4.8561	0	-10.4251	-2.73669	2.1468	3.80936
zinc-binding dehydrogenase	SSU1217	SSU1217	SSU1217	2.52868	-2.60357	6.56715	0	-2.59706	-6.58361
SsrA-binding protein	smpB	SmpB	SSU1218	0	2.38659	0	2.29662	0	0
putative exoribonuclease R	vacB	VacB	SSU1219	-2.31232	0	0	0	0	2.20584
putative protein-export membrane protein	secG	SecG	SSU1220	-3.39273	0	-15.7411	-7.69182	4.63966	0
50S ribosomal protein L33 2	rpmG2	RpmG2	SSU1221	0	-2.35432	0	0	0	0
multi-drug resistance efflux pump	pmrA	PmrA	SSU1222	0	0	0	0	0	0
dephospho-CoA kinase	coaE	CoaE	SSU1223	0	0	0	0	0	0
formamidopyrimidine-DNA glycosylase	mutM	MutM	SSU1224	0	0	0	0	0	0
GTP-binding protein Era homolog	era	Era	SSU1225	0	0	0	0	0	-2.24775
diacylglycerol kinase	dgk	Dgk	SSU1226	0	0	0	0	0	0
conserved hypothetical protein	SSU1227		SSU1227	0	0	0	0	0	0
putative transcription regulator	SSU1228		SSU1228	0	-5.36469	0	-3.03967	0	-5.08858
sugar phosphotransferase system (PTS), IIBCcomponent	SSU1229	SSU1229	SSU1229	17.2098	66.8575	17.3982	67.5894	0	3.88486
putative N-acetylmannosamine-6-phosphate2-epimerase	SSU1230	SSU1230	SSU1230	108.907	93.9151	124.846	107.66	0	0
suilysin (hemolysin)	sly	Sly	SSU1231	18.1118	10.4423	31.0956	17.928	0	0
haloacid dehalogenase-like hydrolase	SSU1232		SSU1232	0	-2.36994	0	-2.3312	0	0
ABC transporter ATP-binding membrane protein	SSU1233		SSU1233	0	0	0	0	0	0
ABC transporter ATP-binding membrane protein	SSU1234		SSU1234	0	0	0	0	0	0
	SSU1235	SSU1236	SSU1235	-3.97672	0	-5.34289	-3.35488	0	0
putative ferrous iron transport protein A	SSU1236	SSU1237	SSU1236	0	0	0	0	0	0
putative ferrous iron transport protein B	SSU1237		SSU1237	0	0	0	6.74676	0	7.75314
putative cell division protein	ftsX	FtsX	SSU1238	0	0	0	0	0	0
putative cell division ATP-binding protein	ftsE	FtsE	SSU1239	-2.25459	0	0	0	0	0
peptide chain release factor 2	prfB	PrfB	SSU1240	-3.85295	-3.12336	-4.09564	-3.3201	0	0
putative iron-sulphur protein	SSU1241		SSU1241	-3.61629	-2.36321	-4.31682	-2.821	0	0
VanZ like family protein	SSU1242		SSU1242	-7.54932	-5.39721	-8.32293	-5.95029	0	0
putative membrane protein	SSU1243		SSU1243	-3.94992	0	-7.50482	-2.9472	0	2.54643
hypothetical protein	SSU1244		SSU1244	2.33948	0	0	0	0	0
putative membrane protein	SSU1245	SSU1246	SSU1245	3.65635	2.74273	4.19134	3.14405	0	0
cation transporting ATPase	SSU1246		SSU1246	0	0	-2.09676	0	0	0
putative membrane protein	SSU1248		SSU1248	-3.53377	0	-5.1827	-2.84271	0	0
transposase (pseudogene)	SSU1249		SSU1249	0	0	3.42872	0	0	0
transposase (pseudogene)	SSU1250		SSU1250	0	0	0	0	0	0
	SSU1251		SSU1251	0	0	0	0	0	0
	SSU1252		SSU1252	0	0	0	0	0	0
	SSU1253		SSU1253	5.93724	6.18225	0	0	0	0
conserved hypothetical protein	SSU1254		SSU1254	-2.65213	0	-5.66234	-2.43791	2.13502	2.32262
RNA polymerase sigma factor RpoD	rpoD		SSU1255	-2.34906	0	-3.05087	-2.12355	0	0
DNA primase	dnaE	DnaE	SSU1256	-2.01102	0	0	0	0	0
large-conductance mechanosensitive channel	mscL	MscL	SSU1257	-7.94684	0	-16.0784	-2.17436	2.02324	7.39454
UDP-glucose 4-epimerase	galE	GalE	SSU1258	0	0	-2.70733	-2.59167	0	0
30S ribosomal protein S21	rpsU	RpsU	SSU1259	0	0	0	0	0	0
putative membrane protein	SSU1260		SSU1260	0	0	0	0	0	0
haloacid dehalogenase-like hydrolase	SSU1261		SSU1261	0	0	0	0	0	0
MutT/NUDIX hydrolase family protein	SSU1262		SSU1262	0	0	0	0	0	0
putative acyl-ACP thioesterase	SSU1263	SSU1263	SSU1263	0	0	0	0	0	0
putative oxygen-independent coproporphyrinogenIII oxidase	hemN	HemN	SSU1264	0	0	0	0	0	0
putative glycogen phosphorylase	glgP1	GlgP1	SSU1265	7.41735	5.33716	7.56227	5.44143	0	0
putative purine nucleoside phosphorylase	deoD	DeoD	SSU1266	7.23936	6.06069	5.43879	4.55328	0	0
putative purine nucleoside phosphorylase	punA	PunA	SSU1267	6.37035	5.55781	5.80653	5.06591	0	0
ArsC family protein	SSU1268		SSU1268	11.5916	7.87152	9.59086	6.5129	0	0
phosphopentomutase	drm	Drm	SSU1269	10.0114	6.07564	8.79585	5.33796	0	0
ribose 5-phosphate isomerase A	rpiA	RpiA	SSU1270	3.42515	2.35769	3.04649	2.09704	0	0
type I restriction-modification system S protein(fragment)	SSU1271		SSU1271	0	0	5.49528	4.64947	0	0
type I restriction-modification system Sprotein	SSU1272		SSU1272	0	0	0	0	0	0
type I restriction-modification system Mprotein	SSU1273		SSU1273	2.57217	0	2.66754	0	0	0
type I restriction-modification system Rprotein	SSU1274		SSU1274	0	0	0	0	0	0
tRNA modification GTPase TrmE	thdF	ThdF	SSU1275	0	0	0	0	0	0
putative exported protein	SSU1276		SSU1276	0	0	2.00967	0	0	0
hypothetical protein	SSU1277		SSU1277	3.02198	2.89191	3.98274	3.81131	0	0
flotillin family protein	SSU1278		SSU1278	3.65931	0	3.95418	0	0	-3.2887
LemA family protein	SSU1279		SSU1279	3.91849	0	5.54812	0	0	-4.03314
putative membrane protein	SSU1280		SSU1280	4.71095	0	5.00662	0	0	-3.9084
uracil DNA glycosylase superfamily protein	SSU1281		SSU1281	2.27774	2.632	2.21863	2.5637	0	0
acetyltransferase (GNAT) family protein	SSU1282		SSU1282	0	2.39831	0	0	0	0
putative Xaa-His dipeptidase	pepV	PPV	SSU1283	5.27828	0	5.18914	2.17452	0	-2.38634
sodium:dicarboxylate symporter family protein	SSU1284	SSU1284	SSU1284	-10.3685	0	-18.7207	0	0	9.57265
hypothetical protein	SSU1285		SSU1285	0	0	0	0	0	0
hypothetical protein	SSU1286		SSU1286	0	0	0	0	0	-2.27957
putative exported protein	SSU1287		SSU1287	0	0	0	0	0	0
putative methyltransferase	SSU1288		SSU1288	0	-2.61716	0	-3.22034	0	0
ABC transporter ATP-binding protein	SSU1289		SSU1289	0	0	0	0	0	0
putative phosphoglucosamine mutase	SSU1290	SSU1290	SSU1290	0	0	0	-2.14969	0	0
putative exported protein	SSU1291		SSU1291	0	-2.49422	-2.25503	-3.2116	0	0
putative membrane protein	SSU1292		SSU1292	-3.88659	-5.06515	-5.36639	-6.99368	0	0
Mur ligase family protein	SSU1293	SSU1293	SSU1293	0	0	0	0	0	0
putative glutamine amidotransferase	SSU1294	SSU1294	SSU1294	2.07082	0	0	0	0	0
putative ribosomal RNA large subunitmethyltransferase A	SSU1295		SSU1295	0	0	0	0	0	0
putative DNA-binding membrane protein	SSU1296		SSU1296	0	0	0	0	0	0
ABC transporter ATP-binding protein	SSU1298		SSU1298	2.30929	0	2.26449	0	0	0
putative membrane protein	SSU1299		SSU1299	2.28005	-3.57652	3.29237	-2.47683	0	-8.15463
putative protease	SSU1300		SSU1300	0	-3.23896	0	-3.29567	0	-4.14891
putative esterase	SSU1301		SSU1301	0	0	0	0	0	0
metallo-beta-lactamase superfamily protein	SSU1302		SSU1302	2.15556	0	2.00214	0	0	0
putative lipoprotein	SSU1303		SSU1303	3.03481	0	8.81343	0	-2.90411	-5.12851
conserved hypothetical protein	SSU1304		SSU1304	0	-3.18201	4.9687	0	-2.60135	-6.07778
ABC transporter ATP-binding protein	SSU1305		SSU1305	-2.25591	2.28252	-2.58062	0	0	5.14917
ABC transporter permease protein	SSU1306		SSU1306	-3.44294	3.27492	-6.54422	0	0	11.2753
putative exported protein	SSU1307		SSU1307	-3.71776	0	-5.95914	0	0	3.12356
6-phospho-beta-glucosidase	bglB	BglB	SSU1308	-33.9849	-30.6882	-28.112	-25.3849	0	0
beta-glucoside-specific phosphotransferasesystem (PTS), IIABC component	ptsG		SSU1309	-37.685	-37.0736	-35.0777	-34.5086	0	0
transcription antiterminator	SSU1310		SSU1310	-65.2907	-58.9025	-123.084	-111.041	0	0
fibronectin/fibrinogen-binding protein	fbpS	FbpS	SSU1311	0	0	0	0	0	0
alpha-acetolactate decarboxylase	aldB	AldB	SSU1312	0	2.43324	0	2.152	0	3.4424
conserved hypothetical protein	SSU1313		SSU1313	0	2.14011	0	0	0	2.32785
putative membrane protein	SSU1314		SSU1314	0	0	0	0	0	0
conserved hypothetical protein	SSU1315	SSU1315	SSU1315	-2.75488	0	-4.35634	-2.33405	0	0
conserved hypothetical protein	SSU1316		SSU1316	0	0	0	0	0	0
haloacid dehalogenase-like hydrolase	SSU1317		SSU1317	-3.55501	-2.13471	-2.94611	0	0	0
plasmid stabilisation system protein	SSU1318		SSU1318	-3.39024	-3.01745	-2.94052	-2.61718	0	0
conserved hypothetical protein	SSU1319		SSU1319	-3.83031	-3.16364	-5.34362	-4.41356	0	0
enolase	eno	Eno	SSU1320	0	0	0	0	0	0
conserved hypothetical protein	SSU1321		SSU1321	0	0	0	0	0	0
putative glycerate kinase	SSU1322	SSU1322	SSU1322	0	0	0	0	0	0
putative 5'-nucleotidase	SSU1323		SSU1323	0	0	0	0	0	0
putative transposase	SSU1324		SSU1324	-6.52215	0	-4.34891	0	0	4.81461
haloacid dehalogenase-like hydrolase	SSU1325	SSU1325	SSU1325	-4.0989	0	-4.45619	0	0	2.72483
septation ring formation regulator	ezrA	EzrA	SSU1326	0	0	-2.09701	0	0	0
DNA gyrase subunit B	gyrB	GyrB	SSU1327	-2.02275	-2.17629	-2.00288	-2.15492	0	0
DJ-1/PfpI family protein	SSU1328	SSU1328	SSU1328	-2.32599	0	-4.50326	-2.89896	0	0
putative peptidoglycan biosynthesis protein	SSU1329		SSU1329	-4.97996	-3.40255	-7.74035	-5.28858	0	0
phage integrase family protein	SSU1330		SSU1330	0	0	2.49786	0	0	-3.81754
hypothetical protein	SSU1331		SSU1331	0	0	0	0	0	0
putative phage primase	SSU1332		SSU1332	0	0	0	0	0	0
hypothetical protein	SSU1333		SSU1333	0	0	0	0	0	0
hypothetical protein	SSU1334		SSU1334	0	0	0	0	6.72277	0
putative phage membrane protein	SSU1335		SSU1335	0	0	37.2736	40.0996	0	0
putative DNA-binding phage protein	SSU1336		SSU1336	0	0	4.76448	8.26675	0	0
conserved hypothetical protein	SSU1337		SSU1337	0	0	7.45422	6.75388	0	0
conserved hypothetical protein	SSU1338		SSU1338	0	0	0	0	0	0
hypothetical protein	SSU1339		SSU1339	0	0	0	2.97844	0	0
conserved hypothetical protein	SSU1340		SSU1340	0	0	6.56023	7.68709	0	0
hypothetical protein	SSU1341		SSU1341	0	0	0	0	0	0
hypothetical protein	SSU1342		SSU1342	0	0	0	0	0	0
hypothetical protein	SSU1343		SSU1343	0	0	0	0	0	0
putative DNA-binding phage protein	SSU1344		SSU1344	21.814	0	18.1778	7.5699	0	-5.74349
putative DNA-binding phage protein	SSU1345		SSU1345	-4.4286	-10.5459	-28.0376	-66.7667	6.33104	-2.38132
hypothetical phage protein	SSU1346		SSU1346	-2.70044	-6.4318	-10.2483	-24.409	3.79505	-2.38176
putative phage integrase	SSU1347		SSU1347	-2.14723	-5.1384	-3.30574	-7.91074	0	-2.39303
50S ribosomal protein L31	rpmE	RpmE	SSU1348	0	0	-5.99229	0	0	0
ApbE family protein	SSU1349	SSU1349	SSU1349	0	0	0	0	0	0
putative phosphoesterase	SSU1350		SSU1350	-2.31519	-2.65281	-2.91092	-3.33542	0	0
putative flavodoxin	SSU1351		SSU1351	-3.98975	-2.38083	-19.225	-11.4723	4.8186	0
30S ribosomal protein S14	rpsN	RpsN	SSU1352	-5.04404	0	-5.97195	-2.80081	0	0
chorismate mutase type II protein	SSU1353	SSU1353	SSU1353	-3.40435	-4.50793	-5.74708	-7.61011	0	0
voltage gated chloride channel protein	SSU1354	SSU1354	SSU1354	-2.63525	0	-2.57575	0	0	0
putative surface-anchored 5'-nucleotidase	SSU1355	SSU1355	SSU1355	2.56578	0	2.44008	0	0	0
superoxide dismutase [Mn]	sodA	SodA	SSU1356	0	0	-5.46171	-3.93837	3.49763	0
putative DNA polymerase III delta subunit	SSU1357		SSU1357	-6.49152	-2.7902	-13.8314	-5.94506	2.13069	2.32654
putative exported protein	SSU1358		SSU1358	-3.56943	-2.61161	-6.14409	-4.49537	0	0
conserved hypothetical protein	SSU1359		SSU1359	0	0	0	0	0	0
branched-chain amino acid transport ATP-bindingprotein	SSU1360	LivF	SSU1360	0	3.075	0	2.17712	0	2.76091
branched-chain amino acid transport ATP-bindingprotein	SSU1361	LivG	SSU1361	0	3.18601	0	2.39532	0	2.72423
branched-chain amino acid transport systempermease protein	SSU1362	LivM	SSU1362	0	3.2601	-2.17636	2.14858	0	4.67609
branched-chain amino acid transport systempermease protein	SSU1363	LivH	SSU1363	-4.09632	0	-9.25418	-2.81391	0	3.28873
branched-chain amino acid ABC transporter, aminoacid-binding protein	SSU1364	SSU1364	SSU1364	-10.0048	0	-83.2226	-6.16644	8.31829	13.4961
conserved hypothetical protein	SSU1365		SSU1365	-3.73275	-2.60972	-8.49184	-5.937	2.27495	0
putative ATP-dependent Clp protease proteolyticsubunit	clpP	ClpP	SSU1366	0	0	0	0	0	0
uracil phosphoribosyltransferase	upp	Upp	SSU1367	0	0	-2.01478	-2.06488	0	0
glucan 1,6-alpha-glucosidase	dexB	TreA	SSU1368	0	0	0	0	0	0
sucrose phosphorylase	gtfA	GtfA	SSU1369	6.6672	31.3345	8.1167	38.1468	0	0
multiple sugar-binding transport system permeaseprotein	msmG	MsmG	SSU1370	0	2.92001	0	0	0	3.5417
multiple sugar-binding transport system permeaseprotein	msmF	MsmF	SSU1371	0	3.90404	0	3.9551	0	0
multiple sugar-binding protein precursor	msmE	MsmE	SSU1372	0	6.55961	0	6.76928	0	5.84374
alpha-galactosidase	aga	AgaY	SSU1373	3.8433	2.90156	3.86462	2.91765	0	0
AraC family regulatory protein	msmR	MsmR	SSU1374	-2.60702	0	-3.67407	0	0	0
putative aminotransferase	SSU1375	SSU1375	SSU1375	2.52739	0	2.11919	0	0	0
putative cystathionine beta-lyase	SSU1376	SSU1376	SSU1376	0	0	0	0	0	0
putative membrane protein	SSU1377		SSU1377	0	-2.77735	2.19309	0	0	-3.42671
putative membrane protein	SSU1378		SSU1378	0	-2.57908	2.35965	0	0	-3.31261
putative membrane protein	SSU1379		SSU1379	0	-2.73335	0	0	0	-2.7921
putative methyltransferase	SSU1380		SSU1380	-2.86244	-3.68399	-2.94978	-3.79641	0	0
conserved hypothetical protein	SSU1381		SSU1381	-2.76925	-3.14958	-2.87111	-3.26543	0	0
putative membrane protein	SSU1382	SSU1382	SSU1382	-2.69382	-2.62687	-2.85225	-2.78137	0	0
putative acyl carrier protein phosphodiesterase	SSU1383	SSU1383	SSU1383	0	0	0	0	0	0
acetyltransferase (GNAT) family protein	SSU1384		SSU1384	-2.36904	-3.25519	-2.22081	-3.05151	0	0
putative membrane protein	SSU1385		SSU1385	0	-2.14671	0	0	0	0
ArsR family regulatory protein	SSU1386		SSU1386	-2.08333	-4.35544	0	-2.26731	0	0
DEAD box helicase family protein	SSU1387		SSU1387	-9.93898	0	-60.5413	-12.0134	6.09129	5.03947
putative membrane protein (fragment)	SSU1388		SSU1388	-5.69011	0	-10.9295	0	0	5.67209
conserved hypothetical protein	SSU1389		SSU1389	-2.50548	0	-7.33796	-3.18356	2.92876	2.30496
Streptococcal histidine triad-family protein	SSU1390		SSU1390	-4.78576	0	-4.85241	0	0	4.68817
putative membrane protein	SSU1391		SSU1391	-13.0596	-5.5673	-17.8056	-7.59053	0	2.34576
putative membrane protein	SSU1392		SSU1392	0	-3.03287	-4.26013	-7.38395	2.43464	0
phosphomethylpyrimidine kinase	SSU1393	SSU1393	SSU1393	-2.68001	-4.97417	-7.75139	-14.3868	2.8923	0
5'-methylthioadenosine/ S-adenosylhomocysteinenucleosidase	pfs	Pfs	SSU1394	0	0	0	0	0	0
putative membrane protein	SSU1395		SSU1395	0	0	0	0	0	0
putative ADP-ribose pyrophosphatase	SSU1396	SSU1396	SSU1396	2.45883	0	2.23334	0	0	0
bifunctional GlmU protein [UDP-N-acetylglucosamine pyrophosphorylase; glucosamine-1-phosphate n-acetyltransferase]	glmU	GlmU	SSU1397	0	0	0	0	0	0
conserved hypothetical protein	SSU1398		SSU1398	0	0	0	0	0	0
hypothetical protein	SSU1399		SSU1399	0	0	0	0	0	0
putative short chain dehydrogenase	SSU1400		SSU1400	0	0	0	0	0	0
conserved hypothetical protein	SSU1401		SSU1401	0	0	0	0	0	0
putative membrane protein	SSU1402		SSU1402	0	0	0	0	0	2.53037
PadR-like family regulator protein	SSU1403		SSU1403	-3.31183	0	-2.74475	0	0	3.59796
putative membrane protein	SSU1404		SSU1404	-6.16156	0	-3.16321	0	0	4.52771
putative transposase	SSU1405		SSU1405	-4.55639	-2.69683	-4.02096	-2.37992	0	0
ABC transporter, permease protein	SSU1406		SSU1406	2.01537	3.07777	0	2.84422	0	0
ABC transporter, ATP-binding protein	SSU1407		SSU1407	0	2.30835	2.1044	2.50828	0	0
sensor histidine kinase protein	SSU1408		SSU1408	3.587	4.20825	3.09445	3.63039	0	0
response regulator protein	SSU1409		SSU1409	3.74341	3.72351	3.86404	3.84349	0	0
conserved hypothetical protein	SSU1410		SSU1410	0	0	0	0	0	0
putative aminotransferase	SSU1411		SSU1411	-2.18441	0	0	0	0	0
conserved hypothetical protein	SSU1412		SSU1412	-3.75541	0	-3.45964	0	0	0
ABC-type glycine betaine transport systemprotein	SSU1413	SSU1413	SSU1413	-3.11631	0	-3.47768	-2.26054	0	0
ABC-type glycine betaine transport systemATP- binding protein	SSU1414	SSU1414	SSU1414	-3.14828	-2.59607	-2.48841	0	0	0
MarR family regulatory protein	SSU1415		SSU1415	-3.67308	-3.1784	-3.5622	-3.08245	0	0
putative exported protein	SSU1416		SSU1416	0	0	0	0	0	0
putative exported protein	SSU1417		SSU1417	0	0	0	0	0	-2.01464
prolipoprotein diacylglyceryl transferase	lgt	Lgt	SSU1418	0	0	0	0	0	0
HPr kinase/phosphorylase	hprK	HprK	SSU1419	0	0	0	-2.40184	0	0
mannose-6-phosphate isomerase	manA	MAN6PI	SSU1420	0	0	0	0	0	0
	SSU1421		SSU1421	20.8616	0	19.1302	5.81902	0	0
transposase	SSU1422		SSU1422	0	0	0	0	0	0
hypothetical protein	SSU1424		SSU1424	0	0	-2.07063	-3.50248	0	0
SprT-like protein	SSU1425		SSU1425	0	0	0	0	0	0
putative RNA binding protein (fragment)	SSU1426		SSU1426	0	0	8.82464	13.5322	0	0
aldo/keto reductase family protein	SSU1427		SSU1427	0	-2.08173	0	-2.86997	0	0
putative membrane protein	SSU1428		SSU1428	-16.3614	0	-25.8625	0	0	11.7656
GtrA-like protein	SSU1429	SSU1429	SSU1429	-2.08675	0	-2.10254	0	0	0
ribonuclease BN-like family protein	SSU1430		SSU1430	0	0	-2.81781	0	0	0
putative metallopeptidase	SSU1431		SSU1431	-2.2127	0	-4.56469	-2.06928	2.06295	2.20593
acetyltransferase (GNAT) family protein	SSU1432		SSU1432	-2.63381	0	-5.15231	-2.30416	0	2.23609
UDP-N-acetylglucosamine1-carboxyvinyltransferase 2	murA2	MurA2	SSU1433	-6.12745	0	-13.5403	-4.34201	2.20977	3.11843
putative flavoprotein	SSU1434		SSU1434	2.11038	2.79921	0	2.64891	0	0
S-adenosylmethionine synthetase	metK	MetK	SSU1435	0	0	0	0	0	0
putative cytidine and deoxycytidylate deaminase	SSU1436		SSU1436	2.77697	0	3.5581	2.38498	0	0
hypothetical protein	SSU1437		SSU1437	3.84577	0	3.86513	0	0	0
M42 gutamyl aminopeptidase	SSU1438		SSU1438	2.1948	0	2.11834	0	0	0
BirA bifunctional protein [includes: biotinoperon repressor; biotin--[acetyl-CoA-carboxylase]synthetase]	birA	BirA	SSU1439	0	0	0	0	0	0
putative membrane protein	SSU1440		SSU1440	-6.38062	-3.18512	-25.7193	-12.8387	4.03085	2.00326
DNA polymerase III subunit gamma/tau	dnaZ		SSU1441	0	0	0	0	0	0
conserved hypothetical protein	SSU1442		SSU1442	0	0	0	0	0	0
putative membrane protein	SSU1443		SSU1443	0	0	0	0	0	0
PadR family regulatory protein	SSU1444		SSU1444	0	0	0	0	0	0
uridine kinase	udk	Udk	SSU1445	-2.12866	0	0	0	0	0
conserved hypothetical protein (pseudogene)	SSU1446		SSU1446	-3.81872	0	-5.74139	-2.70933	0	0
putative RNA helicase	SSU1447		SSU1447	-2.15905	0	-4.99948	-2.5462	2.31559	0
peptidoglycan GlcNAc deacetylase	pgdA	PgdA	SSU1448	-3.48816	-3.27721	-2.36864	-2.2254	0	0
putative lactoylglutathione lyase	gloA	GloA	SSU1449	-2.36715	-2.5205	-2.70565	-2.88093	0	0
putative IS200-like transposase (pseudogene)	SSU1450		SSU1450	-2.86173	-2.67449	-3.49008	-3.26172	0	0
2,3-bisphosphoglycerate- dependentphosphoglycerate mutase	gpmA	GpmA	SSU1451	0	0	0	0	0	0
acetyl-CoA acetyltransferase	atoB	AtoB	SSU1452	-4.81622	-4.8032	-11.4127	-11.3819	2.36965	0
3-hydroxy-3-methylglutaryl coenzyme A synthase	mvaS	MvaS	SSU1453	-3.64982	-3.05179	-4.36278	-3.64793	0	0
3-hydroxy-3-methylglutaryl-coenzyme A reductase	mvaA	MvaA	SSU1454	0	0	0	0	0	0
putative transposase	SSU1455		SSU1455	5.10842	0	9.27984	0	0	-6.23769
acetyltransferase (GNAT) family protein	SSU1456		SSU1456	-4.77189	-4.69472	-4.67212	-4.59656	0	0
putative transposase	SSU1457		SSU1457	-6.25373	0	-2.29749	0	-2.72199	4.31509
DNA-binding protein HU	hup	Hup	SSU1458	0	0	0	0	0	0
putative membrane protein	SSU1459		SSU1459	0	-2.19913	-2.33518	-2.6535	0	0
GDSL-like lipase/acylhydrolase protein	SSU1460		SSU1460	-2.05801	-2.73339	-2.83091	-3.75992	0	0
conserved hypothetical protein	SSU1461		SSU1461	-4.58407	-6.57167	-7.02134	-10.0657	0	0
putative DNA repair protein	recN	RecN	SSU1462	0	0	0	0	0	0
arginine repressor protein	ArgR		SSU1463	0	0	0	0	0	0
hemolysin-like protein	SSU1464		SSU1464	0	0	0	0	0	0
putative geranyltranstransferase	fps	Fps	SSU1465	0	0	0	0	0	0
putative exodeoxyribonuclease VII small subunit	xseB	XseB	SSU1466	0	-2.16867	0	-2.42392	0	0
putative exodeoxyribonuclease VII large subunit	xseA	XseA	SSU1467	0	-3.19327	0	-3.22007	0	0
putative neutral zinc metallopeptidase	SSU1468		SSU1468	0	-2.12168	0	-2.03618	0	0
	SSU1469		SSU1469	0	0	0	0	0	0
isoprenylcysteine carboxyl methyltransferase (ICMT) family protein	SSU1470		SSU1470	-3.7678	0	-9.09185	0	2.41304	6.43446
sensor histidine kinase	SSU1471		SSU1471	0	0	0	0	0	0
response regulator protein	SSU1472		SSU1472	0	0	0	0	0	0
putative membrane protein	SSU1473		SSU1473	-4.09396	0	-2.93904	0	0	0
serum opacity factor (pseudogene)	SSU1474	ofs	SSU1474	-4.39406	-3.23375	-6.6431	-4.88891	0	0
	SSU1475		SSU1475	-4.0734	-2.1907	-4.94401	-2.65891	0	0
putative surface-anchored protein	SSU1476		SSU1476	0	0	0	0	0	0
hypothetical protein	SSU1477		SSU1477	13.5655	0	11.0646	0	0	-12.3523
manganese-dependent inorganic pyrophosphatase	ppaC	PpaC	SSU1478	-2.09799	0	-3.22862	0	0	0
putative oligopeptidase	SSU1479		SSU1479	4.44108	0	3.25477	0	0	0
pyruvate formate-lyase activating enzyme	pflC	PflC	SSU1480	2.36989	0	2.37773	2.26216	0	0
putative transport protein	SSU1481	CorC	SSU1481	-7.82755	-3.65442	-33.1133	-15.4595	4.23035	2.14194
ABC transporter ATP-binding protein	SSU1482		SSU1482	0	0	0	0	0	0
putative rRNA methylase	SSU1483		SSU1483	-5.21169	-2.40272	-10.3147	-4.75533	0	2.16908
type IV leader peptidase family protein	SSU1484		SSU1484	0	0	0	5.90866	0	0
nicotinate phosphoribosyltransferase (NAPRTase)family protein	SSU1485	SSU1485	SSU1485	0	0	0	0	0	0
NH(3)-dependent NAD(+) synthetase	nadE	NadE	SSU1486	0	0	0	0	0	0
VanZ like family protein	SSU1487		SSU1487	-2.08298	0	-5.96743	-3.08663	2.86484	0
radical SAM superfamily protein	SSU1488		SSU1488	-2.33023	0	-5.20482	0	2.23361	2.71676
conserved hypothetical protein	SSU1489		SSU1489	-3.19362	0	-7.65358	-3.28579	2.39652	2.32929
putative exported protein	SSU1490		SSU1490	0	0	0	-2.21391	0	0
phosphopantetheine adenylyltransferase	coaD	CoaD	SSU1491	-2.62168	-4.67957	-3.7723	-6.73339	0	0
putative methylase	SSU1492		SSU1492	-3.2634	-5.23666	-4.34134	-6.9664	0	0
putative lipoprotein	SSU1493		SSU1493	0	0	0	0	0	0
putative membrane protein	SSU1494		SSU1494	-2.33846	-2.32545	-2.07278	-2.06125	0	0
conserved hypothetical protein	SSU1495		SSU1495	-4.1195	-4.34009	-4.27162	-4.50035	0	0
response regulator protein	SSU1496		SSU1496	2.77133	2.34995	4.32383	3.6664	0	0
histidine sensor kinase protein	SSU1497		SSU1497	0	0	0	2.05027	0	0
ABC-2 type transporter membrane protein	SSU1498		SSU1498	0	0	2.24994	3.17212	0	0
ABC transporter ATP-binding protein	SSU1499		SSU1499	0	0	0	2.86399	0	0
Dps-like peroxide resistance protein Dpr	dpr	Dpr	SSU1500	0	0	2.73161	2.12925	-2.39821	0
CsbD-like protein	SSU1501		SSU1501	0	0	0	0	0	0
putative phosphotyrosine protein phosphatase	SSU1502		SSU1502	0	0	0	0	0	0
putative membrane protein	SSU1503		SSU1503	-2.27218	0	0	0	0	0
acyltransferase family protein	SSU1504		SSU1504	0	0	0	0	0	2.05952
PAP2 superfamily protein	SSU1505		SSU1505	-5.4612	-4.61295	-6.50327	-5.49316	0	0
putative membrane protein	SSU1506		SSU1506	-6.20841	-2.64185	-13.3861	-5.69614	2.15612	2.35002
SpoU rRNA methylase family protein	SSU1507		SSU1507	-7.75785	0	-18.0776	0	0	9.58395
conserved hypothetical protein	SSU1509		SSU1509	0	0	0	0	0	0
ribosomal large subunit pseudouridine synthaseB	rluB	RluB	SSU1510	0	0	0	0	0	0
segregation and condensation protein B	scpB	ScpB	SSU1511	0	0	0	0	0	0
segregation and condensation protein A	scpA	ScpA	SSU1512	0	0	0	0	0	0
tyrosine recombinase XerD	xerD	XerD	SSU1513	2.03821	0	2.06723	0	0	0
conserved hypothetical protein	SSU1514		SSU1514	2.4376	2.05703	2.39326	2.01962	0	0
putative phosphoesterase	SSU1515		SSU1515	2.06022	0	2.13445	0	0	0
HAM1 protein homolog	SSU1516		SSU1516	0	0	0	0	0	0
glutamate racemase	murI	Murl	SSU1517	0	0	0	0	0	0
putative exported protein	SSU1518		SSU1518	-2.36744	0	-2.24119	0	0	0
pyridoxal-dependent decarboxylase	SSU1519		SSU1519	0	0	-2.61664	-3.17763	0	0
aminopeptidase C	pepC	PepC	SSU1520	2.45094	0	0	0	0	-3.61437
putative membrane protein	SSU1521		SSU1521	-3.36816	-4.0184	-7.42864	-8.86275	2.20555	0
conserved hypothetical protein	SSU1522		SSU1522	-3.04547	-3.67893	-7.40167	-8.94121	2.43039	0
SpoU rRNA Methylase family protein	SSU1523		SSU1523	-4.60174	0	-7.37676	-2.96714	0	2.48615
putative acylphosphatase	actpASE		SSU1524	-3.60276	-3.33216	-4.15603	-3.84389	0	0
membrane protein OxaA 2 precursor	SSU1525		SSU1525	-5.24382	0	-28.3308	-7.99723	5.4027	3.54258
transcription elongation factor	greA		SSU1526	-4.15127	2.53106	-17.5793	0	4.23468	10.5071
putative aminodeoxychorismate lyase	SSU1527	SSU1527	SSU1527	-2.90633	0	-4.22588	0	0	3.3165
acetyltransferase (GNAT) family protein	SSU1528		SSU1528	0	0	0	0	0	0
UDP-N-acetylmuramate--alanine ligase	murC	MurC	SSU1529	0	0	0	0	0	0
conserved hypothetical protein	SSU1530		SSU1530	0	0	0	0	0	0
putative helicase	SSU1531		SSU1531	2.28512	0	2.22652	0	0	0
putative membrane protein	SSU1532		SSU1532	0	0	0	0	0	0
putative membrane protein	SSU1533		SSU1533	0	0	0	0	0	0
GTP-binding protein EngA	engA	EngA	SSU1534	0	0	0	0	0	0
putative NAPDPH-flavin oxidoreductase(pseudogene)	SSU1535		SSU1535	0	0	0	0	0	0
putative primosomal protein	dnaI	DnaI	SSU1536	0	0	0	0	0	-2.29599
replication initiation and membrane attachmentprotein	SSU1537		SSU1537	0	-3.15722	0	-2.78252	0	-2.26013
ATP-binding protein	SSU1538		SSU1538	-3.20792	-6.18062	-3.13659	-6.04318	0	0
putative membrane protein	SSU1539		SSU1539	-6.34899	-3.06742	-17.5866	-8.4967	2.76998	0
response regulator protein	csrR	CsrR	SSU1540	0	0	0	0	0	2.0974
6-phosphogluconate dehydrogenase,decarboxylating	gnd	6-PGD	SSU1541	0	0	0	0	0	0
conserved hypothetical protein	SSU1542		SSU1542	2.34894	0	2.32164	0	0	0
putative thioredoxin reductase	SSU1543	SSU1543	SSU1543	2.04979	0	0	0	0	0
putative membrane protein	SSU1544		SSU1544	0	0	0	0	0	0
putative helicase	SSU1545		SSU1545	0	-2.92016	-2.59362	-4.01084	0	0
putative membrane protein	SSU1546		SSU1546	0	0	-2.32294	0	0	0
phospho-N-acetylmuramoyl-pentapeptide-transferase	mraY	MraY	SSU1547	0	0	-3.13761	-2.39899	0	0
putative penicillin binding protein 2x	pbpX	PbpX	SSU1548	0	0	0	-2.01569	0	0
putative cell division protein	ftsL	FtsL	SSU1549	-3.10823	-2.88426	-7.39163	-6.85902	2.37808	0
S-adenosyl-methyltransferase MraW	mraW		SSU1550	-4.38996	-4.11304	-11.3388	-10.6235	2.58289	0
putative DNA-binding protein	SSU1551		SSU1551	-2.27905	-3.37355	0	-2.63987	0	0
putative membrane protein	SSU1552		SSU1552	0	-2.04377	0	0	0	-2.87035
putative membrane protein	SSU1553		SSU1553	3.83847	0	4.60148	0	0	-3.31188
putative membrane protein	SSU1554		SSU1554	6.89612	0	8.10634	0	0	-4.32935
putative membrane protein	SSU1555		SSU1555	8.97757	0	8.61523	0	0	-5.29687
putative membrane protein	SSU1556		SSU1556	6.57372	0	7.40358	0	0	-5.01526
putative exported protein	SSU1557		SSU1557	0	0	0	0	0	-2.31434
UbiA prenyltransferase family protein	SSU1558		SSU1558	0	0	0	0	0	0
putative thiamine biosynthesis lipoprotein	SSU1559		SSU1559	0	0	0	0	0	0
putative lipoprotein	SSU1560		SSU1560	0	0	0	0	0	0
polyprenyl synthetase	SSU1561	SSU1561	SSU1561	4.66118	4.15681	4.13846	3.69065	0	0
pyridine nucleotide-disulphide oxidoreductasefamily protein	SSU1562	SSU1562	SSU1562	0	0	0	0	0	0
putative heptaprenyl diphosphate synthaseprotein	SSU1563	SSU1563	SSU1563	-4.00854	0	-5.44055	0	0	2.54004
putative membrane protein	SSU1564		SSU1564	0	0	11.9246	12.2663	-9.48672	0
cation transport protein	SSU1565	SSU1565	SSU1565	0	-2.30784	-3.03468	-3.71666	0	0
TrkA family transport protein	SSU1566	SSU1566	SSU1566	0	0	0	0	0	0
MATE family efflux protein	SSU1567		SSU1567	0	0	0	0	0	0
putative membrane protein	SSU1568		SSU1568	0	0	0	0	0	0
conserved hypothetical protein	SSU1569		SSU1569	7.86216	8.02089	8.48456	8.65585	0	0
glycyl-tRNA synthetase beta chain	glyS	GlyS	SSU1570	4.23	7.08254	3.5211	5.89559	0	0
glycyl-tRNA synthetase alpha chain	glyQ	GlyQ	SSU1571	2.01859	4.47176	0	2.85215	0	0
conserved hypothetical protein	SSU1572		SSU1572	0	2.22009	-2.18241	0	0	2.65075
conserved hypothetical protein	SSU1573		SSU1573	0	0	0	0	0	0
putative D-methionine transport system permeaseprotein	SSU1574	SSU1574	SSU1574	0	3.22282	0	2.47751	0	0
putative D-methionine transport ATP-bindingprotein	SSU1575	SSU1575	SSU1575	0	2.18581	0	0	0	0
putative peptidase	SSU1576		SSU1576	0	0	-2.53486	0	2.09942	0
putative lipoprotein	SSU1577		SSU1577	0	12.335	-23.9434	0	22.6204	13.0564
gamma-glutamyl hydrolase	SSU1578		SSU1578	0	72.1343	-16.2218	3.46596	20.8122	56.2241
5-methyltetrahydropteroyltriglutamate-- homocysteine methyltransferase	metE	MetE	SSU1579	0	6.62895	0	5.94779	0	0
5,10-methylenetetrahydrofolate reductase	metF	MetF	SSU1580	0	8.15514	0	7.03665	0	0
putative permease	SSU1581	SSU1581	SSU1581	-13.1459	0	-16.4771	-2.90161	0	5.67858
putative haloacid dehalogenase-like hydrolase	SSU1582		SSU1582	-4.96702	-2.26024	-12.62	-5.74271	2.54076	2.19756
putative mannose-specific phosphotransferasesystem (PTS), IIAB component	manL	ManL	SSU1583	2.12914	8.31853	-3.66772	0	7.8091	3.90698
putative mannose-specific phosphotransferasesystem (PTS), IIC component	manY	ManL	SSU1584	2.28708	6.32521	0	0	3.69558	2.76563
putative mannose-specific phosphotransferasesystem (PTS), IID component	manN	EII_man	SSU1585	4.00014	11.3141	0	3.39836	3.32928	2.82842
conserved hypothetical protein	SSU1586		SSU1586	0	0	-2.57638	0	0	0
seryl-tRNA synthetase	serS	SerS	SSU1587	2.23038	0	2.16623	0	0	0
type I restriction-modification system Mprotein	SSU1588		SSU1588	0	0	2.05443	2.0809	0	0
type I restriction-modification system Sprotein	virA	VirA	SSU1589	2.95698	2.64634	3.08165	2.75792	0	0
type I restriction-modification system Rprotein	SSU1590		SSU1590	4.89322	5.42536	5.9869	6.63797	0	0
conserved hypothetical protein	SSU1591		SSU1591	0	0	0	2.92299	0	0
putative integrase	SSU1592		SSU1592	0	0	0	0	0	0
putative protease	SSU1593		SSU1593	3.07327	6.38337	3.44894	7.16366	0	0
	SSU1594		SSU1594	2.1241	3.45766	0	2.73484	0	0
conserved hypothetical protein	SSU1595		SSU1595	2.27743	3.14146	2.53098	3.4912	0	0
acetyltransferase (GNAT) family protein	SSU1596		SSU1596	2.32144	2.65142	0	2.1765	0	0
acetyl-coenzyme A carboxylase carboxyltransferase subunit alpha	accA	AccA	SSU1597	3.51588	5.31463	3.14744	4.75769	0	0
acetyl-coenzyme A carboxylase carboxyltransferase subunit beta	accD	AccD	SSU1598	3.96423	5.65951	3.78022	5.3968	0	0
biotin carboxylase subunit of acetyl-CoAcarboxylase	accC	AccC	SSU1599	4.00239	6.84898	4.52309	7.74002	0	0
(3R)-hydroxymyristoyl-[acyl carrier protein]dehydratase	fabZ	FabZ	SSU1600	4.46483	8.20399	3.83392	7.04471	0	0
biotin carboxyl carrier protein of acetyl-CoAcarboxylase	fabE	FabE	SSU1601	3.6475	6.34676	3.81921	6.64554	0	0
3-oxoacyl-[acyl-carrier-protein] synthase II	fabF	FabF	SSU1602	4.00198	6.68155	4.16318	6.95069	0	0
3-oxoacyl-[acyl-carrier protein] reductase	fabG	FabG	SSU1603	3.26604	5.42699	3.71691	6.17618	0	0
putative malonyl CoA-acyl carrier proteintransacylase	fabD	FabD	SSU1604	0	3.6966	2.03835	4.44164	0	0
enoyl-ACP reductase	fabK	FabK	SSU1605	0	2.48912	0	2.41897	0	2.60997
acyl carrier protein (ACP)	acpP	AcpP	SSU1606	0	0	0	0	0	0
3-oxoacyl-[acyl-carrier-protein] synthase III	fabH	FabH	SSU1607	0	0	0	0	0	0
MarR family regulatory protein	SSU1608		SSU1608	0	0	0	0	0	0
enoyl-CoA hydratase/isomerase family protein	SSU1609	SSU1609	SSU1609	0	0	0	0	0	0
haloacid dehalogenase-like hydrolase	SSU1610	SSU1610	SSU1610	-2.38005	-3.06012	0	-2.39783	0	0
putative aspartokinase	SSU1611	SSU1611	SSU1611	-3.54271	0	-3.60566	0	0	0
alanine racemase	alr	Alr	SSU1613	0	0	0	0	0	0
holo-[acyl-carrier protein] synthase	acpS	AcpS	SSU1614	0	0	2.20279	0	0	0
putative preprotein SecA subunit	secA	SecA	SSU1615	0	0	0	0	0	0
putative exported protein	SSU1616		SSU1616	0	0	2.29347	0	0	0
fructokinase	scrK	ScrK	SSU1617	-2.48116	-2.38221	-2.92946	-2.81263	0	0
putative sucrose-specific phosphotransferasesystem (PTS), IIABC component	scrA	ScrA	SSU1618	0	0	0	0	0	0
putative sucrose-6-phosphate hydrolase	scrB	ScrB	SSU1619	0	0	0	0	0	0
putative sucrose operon repressor ScrR	scrR	ScrR	SSU1620	0	2.3966	0	2.05231	0	0
N utilization substance protein B homolog (NusBprotein)	nusB		SSU1621	0	0	-2.08431	-2.00924	0	0
conserved hypothetical protein	SSU1622		SSU1622	0	0	0	0	0	0
elongation factor P (EF-P)	efp	EF-P	SSU1623	0	0	0	0	0	0
putative metallopeptidase	SSU1624		SSU1624	0	-2.67634	0	-3.07168	0	0
UvrABC system protein A (UvrA protein)	uvrA	UvrA	SSU1625	2.62212	5.89741	2.18892	4.92309	0	0
CorA-like Mg2+ transporter protein	SSU1626	SSU1626	SSU1626	0	0	0	0	0	0
putative membrane protein	SSU1627		SSU1627	0	0	0	0	0	0
30S ribosomal protein S18	rpsR	RpsR	SSU1628	0	0	-16.2448	0	8.07657	5.48068
single strand binding protein (SSB)	ssb	Ssb	SSU1629	0	0	-3.35248	0	0	0
30S ribosomal protein S6	rpsF	RpsF	SSU1630	0	0	-4.8485	0	0	0
putative transposase	SSU1631		SSU1631	0	0	11.0777	0	0	-3.53661
putative lipoate-protein ligase A	SSU1632		SSU1632	0	0	-4.43849	-3.6617	2.24781	0
putative membrane protein	SSU1633		SSU1633	0	0	0	0	0	0
dihydrolipoamide dehydrogenase	acoL	AcoL	SSU1634	0	3.24808	0	2.55365	0	2.43641
dihydrolipoamide acetyltransferase component ofpyruvate dehydrogenase complex	pdhC	PdhC	SSU1635	0	3.48599	0	0	0	3.3012
putative pyruvate dehydrogenase E1 component, beta subunit	pdhB	PdhB	SSU1636	0	2.16685	-2.41427	0	2.01611	2.59477
putative pyruvate dehydrogenase E1 component, alpha subunit	pdhA	PdhA	SSU1637	0	0	-3.20544	0	2.24077	0
putative membrane protein	SSU1638		SSU1638	-4.55042	0	-14.3422	-2.71916	3.15183	5.27448
putative lipoprotein	SSU1639		SSU1639	0	-16.2688	8.3844	-3.77791	-4.30631	-31.6755
putative lipoprotein	SSU1640		SSU1640	-2.31004	0	-4.6156	0	0	3.11098
ribosome-binding factor A	rbfA	RbfA	SSU1641	0	0	0	0	0	0
translation initiation factor IF-2	infB	InfB	SSU1642	0	0	0	0	0	0
ribosomal protein L7Ae/L30e/S12e/Gadd45 familyprotein	SSU1643		SSU1643	0	0	0	0	0	0
conserved hypothetical protein	SSU1644		SSU1644	0	0	0	0	0	0
putative N utilization substance protein A	nusA	NusA	SSU1645	0	0	0	0	0	0
conserved hypothetical protein	SSU1646		SSU1646	-2.18054	0	-3.18337	0	0	0
tRNA (guanine-N(7)-)-methyltransferase	SSU1647		SSU1647	-2.3001	0	-3.12005	0	0	2.36777
phosphotransferase enzyme family protein	SSU1648		SSU1648	-2.97613	0	-2.98292	0	0	0
ABC transporter protein EcsB	SSU1649		SSU1649	0	0	0	0	0	0
ABC transporter ATP-binding protein	SSU1650		SSU1650	0	0	0	-2.20455	0	0
HIT-family protein	SSU1651		SSU1651	0	-3.13289	0	-2.74492	0	-3.53396
conserved hypothetical protein	SSU1652		SSU1652	3.24372	0	3.70714	0	0	-4.00611
LytR family regulatory protein	SSU1653		SSU1653	-2.15333	0	-3.14648	-2.57921	0	0
acetyltransferase (GNAT) family protein	SSU1654		SSU1654	-3.65513	-3.2608	-4.49762	-4.0124	0	0
putative P-loop hydrolase	SSU1655		SSU1655	-4.13328	-3.75436	-6.0269	-5.47438	0	0
dihydroxyacetone kinase family protein	SSU1656		SSU1656	-2.22353	0	-2.18967	0	0	0
conserved hypothetical protein	SSU1657		SSU1657	-4.05572	-3.5342	-16.3464	-14.2444	4.03044	0
putative transposase (pseudogene)	SSU1658		SSU1658	-13.7277	0	-3.45146	0	0	5.10869
	SSU1659		SSU1659	0	0	2.899	6.77652	0	0
oligopeptide transport system permease proteinOppC	oppC	OppC	SSU1660	0	0	0	2.02116	0	0
oligopeptide transport system permease proteinOppB	oppC	OppC	SSU1661	0	0	0	0	0	0
oligopeptide transport ATP-binding protein OppF	oppF	OppF	SSU1662	-2.1396	0	-2.3648	0	0	0
oligopeptide transport ATP-binding protein OppD	oppD	OppD	SSU1663	-3.25775	-2.13562	-4.44943	-2.91682	0	0
putative oligopeptide-binding protein OppAprecursor	oppA	OppA	SSU1664	0	0	0	0	0	3.40268
putative D-alanyl-D-alanine carboxypeptidase	SSU1665	SSU1665	SSU1665	-3.50699	0	-2.97467	0	0	0
conserved hypothetical protein	sufB	SufB	SSU1666	0	2.11464	0	0	0	0
30S ribosomal protein S15 (fragment)	SSU1667		SSU1667	0	0	2.30652	0	0	0
NifU-like protein	iscU	IscU	SSU1668	0	0	0	0	0	0
putative cysteine desulfurase	sufS	SufS	SSU1669	0	0	0	2.3421	0	0
conserved hypothetical protein	sufD	SufD	SSU1670	0	0	0	0	0	0
putative ABC transporter, ATP-binding protein	sufC	SufC	SSU1671	-2.40553	-2.00451	-2.20173	0	0	0
putative glycosyl transferase	rgpG	RgpG	SSU1672	-2.19329	0	-4.03147	-2.77858	0	0
adapter protein MecA	mecA	MecA	SSU1673	-2.61022	-2.178	-4.10739	-3.42725	0	0
undecaprenol kinase (bacitracin resistanceprotein)	bacA	BacA	SSU1674	-3.43989	-2.81532	-7.34509	-6.01146	2.13527	0
glutamine ABC transporter, glutamine-bindingprotein /permease protein	SSU1675	SSU1675	SSU1675	-5.06138	0	-12.7404	-3.36558	2.51718	3.78551
putative glutamine ABC transporter, ATP-bindingprotein 2	glnQ2	GlnQ2	SSU1676	-2.26022	0	-3.69676	0	0	4.19573
conserved hypothetical protein	SSU1677		SSU1677	0	0	0	0	0	0
putative membrane protein	SSU1678		SSU1678	0	0	0	0	0	0
threonine dehydratase biosynthetic	ilvA	IlvA	SSU1679	0	0	0	0	0	0
ketol-acid reductoisomerase	ilvC	IlvC	SSU1680	2.08127	2.27944	0	0	0	0
acetolactate synthase small subunit	ilvH	IlvH	SSU1681	0	0	0	0	0	0
acetolactate synthase large subunit	ilvB	IlvH	SSU1682	-2.15594	-2.06618	-2.65194	-2.54154	0	0
putative glycosyl transferase	SSU1683		SSU1683	0	-13.9918	0	-18.6104	0	-81.6383
putative membrane protein	SSU1684		SSU1684	0	-17.4897	5.44073	-8.41443	0	-45.7807
putative membrane protein	SSU1685		SSU1685	0	-9.66348	4.5748	-5.98123	0	-27.3629
dihydroxy-acid dehydratase	ilvD	IlvD	SSU1686	0	0	0	0	0	0
conserved hypothetical protein	SSU1687		SSU1687	5.38394	2.32906	5.0922	2.20286	0	-2.31163
conserved hypothetical protein	paaD		SSU1688	2.03435	2.81265	0	2.63779	0	0
hypothetical protein (pseudogene)	SSU1689		SSU1689	0	0	0	2.66	0	0
	SSU1690		SSU1690	0	0	0	0	0	0
30S ribosomal protein S9	rpsI	RpsI	SSU1691	-2.36256	0	-3.82745	-2.22768	0	0
50S ribosomal protein L13	rplM	RplM	SSU1692	-3.11566	0	-5.28947	-3.27309	0	0
50S ribosomal protein L13 (fragment)	SSU1693		SSU1693	-8.97575	-5.56589	-13.913	-8.62748	0	0
DegV family protein	SSU1694		SSU1694	0	0	2.1326	0	0	0
conserved hypothetical protein	SSU1695		SSU1695	2.43728	0	2.79729	0	0	0
SpoU rRNA methylase family protein	SSU1696		SSU1696	0	0	0	0	0	0
putative membrane protein	SSU1697		SSU1697	0	0	-2.74291	0	0	2.15823
putative membrane protein	SSU1698		SSU1698	-50.8325	0	-38.7528	0	0	22.6707
putative membrane protein	SSU1699		SSU1699	-2.53835	0	-2.33401	0	0	0
putative membrane protein	SSU1700		SSU1700	20.203	0	33.811	16.3752	0	0
multiple sugar-binding transport ATP-bindingprotein	msmK	MsmK	SSU1701	13.6661	12.1516	12.4112	11.0358	0	0
leucine-rich protein	lrp	lrp	SSU1702	0	0	0	0	0	0
response regulator protein	SSU1703		SSU1703	0	0	0	0	0	0
sensor histidine kinase	SSU1704		SSU1704	0	0	3.43102	0	0	0
putative membrane protein	SSU1705		SSU1705	0	0	0	0	0	0
putative transposase	SSU1706		SSU1706	-6.55318	0	-4.109	0	0	3.97101
extracellular solute-binding protein	SSU1707		SSU1707	0	8.31514	8.67623	12.9424	0	0
binding-protein-dependent transport systemmembrane protein	SSU1708		SSU1708	0	0	27.4597	7.80262	0	0
binding-protein-dependent transport systemmembrane protein	SSU1709		SSU1709	14.1103	9.38351	0	0	0	0
N-acetyl-beta-D-glucosaminidase	gcnA	GcnA	SSU1710	8.35265	0	12.4263	5.35161	0	0
ROK family protein	SSU1711	SU1711	SSU1711	0	0	16.8036	4.9322	0	0
glycosyl hydrolases family protein	SSU1712		SSU1712	9.44983	0	22.1475	4.77072	0	-11.1037
conserved hypothetical protein	SSU1713	ams	SSU1713	13.6231	6.89959	16.4369	8.32465	0	0
putative alpha-1,2-mannosidase	SSU1714	nag	SSU1714	22.7191	33.7445	17.0934	25.3887	0	0
putative endo-beta-N-acetylglucosaminidase	SSU1715	gcnA	SSU1715	10.7563	0	12.7002	4.56731	0	0
conserved hypothetical protein	SSU1716		SSU1716	2.87712	3.6445	2.41135	3.0545	0	0
cysteinyl-tRNA synthetase	cysS	CysS	SSU1717	2.63029	4.11424	2.26562	3.54383	0	0
putative membrane protein	SSU1718		SSU1718	2.42968	3.51829	2.16363	3.13304	0	0
phosphorylase family protein	SSU1719		SSU1719	2.34228	3.56867	2.07327	3.15881	0	0
serine acetyltransferase	cysE	CysE	SSU1720	0	2.10282	0	0	0	0
polyribonucleotide nucleotidyltransferase	comR		SSU1721	0	0	0	0	0	2.25819
acetyltransferase (GNAT) family protein	SSU1722		SSU1722	-9.44993	-3.49107	-7.96686	-2.94318	0	2.70689
	SSU1723		SSU1723	0	0	0	0	0	0
hypothetical protein	SSU1724	EII_suc	SSU1724	8.23519	7.16177	6.23677	5.42383	0	0
sugar phosphotransferase system (PTS), IIBCcomponent	PtsG	PtsG	SSU1725	7.92901	4.80222	8.25405	4.99907	0	0
N-acetylmuramic acid 6-phosphate etherase	murQ	MurQ	SSU1726	4.45931	2.90703	3.91397	2.55152	0	0
RpiR family regulatory protein	SSU1727		SSU1727	0	0	0	0	0	0
30S ribosomal protein S15	rpsO	PyrP	SSU1728	0	0	0	0	0	0
uracil permease	pyrP	PyrP	SSU1729	-22.6887	-15.8571	-16.8272	-11.7605	0	0
hypothetical protein	SSU1730		SSU1730	-2.16758	0	-2.64539	0	0	0
putative membrane protein	SSU1731	RluB	SSU1731	-2.97691	0	-4.73138	-2.93582	0	0
putative ribosomal small subunit pseudouridinesynthase B	SSU1732		SSU1732	0	0	-2.00335	0	0	0
acetyltransferase (GNAT) family protein	SSU1733		SSU1733	0	0	-2.16562	0	0	0
conserved hypothetical protein (fragment)	SSU1734		SSU1734	0	0	0	0	0	0
Major Facilitator Superfamily protein	SSU1735		SSU1735	0	0	0	0	0	0
polypeptide deformylase	def	Def	SSU1736	-5.10511	-4.08283	-6.7842	-5.42569	0	0
conserved hypothetical protein	SSU1737		SSU1737	0	0	0	0	0	0
3-isopropylmalate dehydratase small subunit	leuD	LeuD	SSU1738	0	0	0	3.88104	0	0
3-isopropylmalate dehydratase large subunit	leuC	LeuC	SSU1739	2.05612	3.60391	0	3.15785	0	0
3-isopropylmalate dehydrogenase	leuB	LeuB	SSU1740	2.86613	3.21191	3.05205	3.42025	0	0
2-isopropylmalate synthase	leuA	LeuA	SSU1741	0	0	0	0	0	3.95679
transglycosylase associated protein	SSU1742		SSU1742	0	0	0	0	0	0
aminopeptidase PepS	pepS		SSU1743	-2.38411	0	-3.60125	-2.85569	0	0
nitroreductase family protein	SSU1744		SSU1744	0	0	0	0	0	0
LemA family protein	SSU1745		SSU1745	2.37211	2.45314	0	0	0	0
DNA polymerase III PolC-type	polC	PolC	SSU1746	0	0	0	0	0	0
dihydroxyacetone kinase family protein	SSU1747	SSU1747	SSU1747	4.2218	4.64042	3.90763	4.29509	0	0
conserved hypothetical protein	SSU1748		SSU1748	0	0	0	0	0	0
dihydroxyacetone kinase family protein	SSU1749	SSU1749	SSU1749	486.419	121.043	545.217	135.674	0	-4.01857
dihydroxyacetone kinase family protein	SSU1750	SSU1750	SSU1750	792.258	438.743	812.863	450.154	0	0
sugar phosphotransferase system (PTS), fructosefamily, IIA component	SSU1751		SSU1751	333.184	145.124	320.959	139.799	0	0
glycerol uptake facilitator protein 2	glpF2	GlpF3	SSU1752	314.41	120.844	294.225	113.086	0	0
prolyl-tRNA synthetase	drpA	DrpA	SSU1753	0	0	0	0	0	0
putative pheromone-processing membranemetalloprotease	eep	Eep	SSU1754	0	0	0	0	0	0
putative phosphatidate cytidylyltransferase	SSU1755	SSU1755	SSU1755	0	-2.14865	-2.41914	-3.51382	0	0
undecaprenyl pyrophosphate synthetase	uppS	UppS	SSU1756	-3.34743	-4.66266	-17.7117	-24.6708	5.29114	0
putative preprotein translocase subunit	SSU1757		SSU1757	-2.52922	-2.74153	-18.4569	-20.0062	7.29746	0
adenylosuccinate synthetase	purA	PurA	SSU1758	-2.2392	0	-5.7623	-2.84296	2.57338	0
putative glutamate--cysteine ligase	gshA	GshA	SSU1759	2.71576	0	2.85079	0	0	0
surface-anchored DNA nuclease	ssnA	SsnA	SSU1760	3.2075	0	3.30277	2.5	0	-3.61323
33 kDa chaperonin (heat shock protein 33homolog)	SSU1761		SSU1761	-3.19133	-3.04812	0	0	-2.6243	0
putative tRNA-dihydrouridine synthase	SSU1762		SSU1762	0	0	0	0	0	0
MutT/NUDIX hydrolase family protein	SSU1763		SSU1763	0	0	0	0	0	0
nicotinamide mononucleotide transporter	SSU1764	SSU1764	SSU1764	0	0	0	0	0	0
putative transcriptional regulator	SSU1765		SSU1765	0	0	0	0	0	0
putative stress response-related Clp ATPase	clpC	ClpC	SSU1766	0	0	0	0	0	0
transcriptional regulator	ctsR	CtsR	SSU1767	0	-2.59316	0	0	0	0
conserved hypothetical protein	SSU1768		SSU1768	2.41038	0	3.5647	0	0	-4.63964
hypothetical protein	SSU1769		SSU1769	2.68565	0	4.01499	0	0	-3.3851
elongation factor Ts	tsf	Tsf	SSU1770	0	0	-2.5283	0	0	0
30S ribosomal protein S2	rpsB	RpsB	SSU1771	0	0	0	0	0	0
putative adenylate kinase	SSU1772		SSU1772	-2.16117	0	-2.40533	0	0	0
putative surface-anchored serine protease	igaP	IgaP	SSU1773	13.8277	5.78561	16.7942	7.02679	0	-2.39002
transcription antitermination factor	nusG	NusG	SSU1774	-3.2201	0	-8.50532	-2.91982	2.64132	2.91296
putative preprotein translocase SecE subunit	SSU1775		SSU1775	-2.83337	0	-6.89994	-2.79394	2.43524	2.46961
50S ribosomal protein L33	SSU1776		SSU1776	0	0	-2.44934	0	0	0
penicillin-binding protein 2a	pbp2A	Pbp2A	SSU1777	0	-2.54258	-2.2422	-3.85305	0	0
pyridine nucleotide-disulphide oxidoreductasefamily protein	SSU1778	SSU1778	SSU1778	2.36086	0	2.28776	0	0	0
RNA pseudouridylate synthase	SSU1779	RluB	SSU1779	4.40382	3.40657	3.16784	2.45048	0	0
putative pur operon repressor	purR		SSU1780	0	0	0	0	0	0
phosphotransferase enzyme family protein	SSU1781		SSU1781	0	0	0	0	0	0
putative 3'-5' exoribonuclease	SSU1782		SSU1782	2.84466	0	2.2004	0	0	-3.01675
RmuC family protein	SSU1783		SSU1783	4.29191	0	3.43106	0	0	-2.78836
putative thiamin pyrophosphokinase	thiN	ThiN	SSU1784	4.40886	0	4.14141	0	0	-3.59395
putative ribulose-phosphate 3-epimerase	rpe	Rpe	SSU1785	3.74932	0	3.02763	0	0	-3.10164
probable GTPase EngC	engC	EngC	SSU1786	0	0	0	-2.2269	0	-3.6468
ABC transporter ATP-binding membrane protein	SSU1787		SSU1787	5.79569	0	5.23715	0	0	-8.78047
radical SAM superfamily protein	SSU1788	SSU1788	SSU1788	2.70991	0	2.67007	-2.19429	0	-5.85891
putative DNA-binding protein Rgg	SSU1789		SSU1789	-2.08161	-3.12805	-2.10613	-3.16489	0	0
hypothetical protein	SSU1790		SSU1790	0	0	0	0	0	0
putative sulphatase	SSU1791		SSU1791	-2.34082	2.14427	-3.21447	0	0	5.01934
putative membrane protein	SSU1792		SSU1792	-8.67067	0	-19.4316	-2.67043	0	7.27659
dimethyladenosine transferase	ksgA	KsgA	SSU1793	-2.88667	-4.76836	-2.17562	-3.5938	0	0
conserved hypothetical protein	SSU1794		SSU1794	-3.00537	-4.16703	-2.60634	-3.61377	0	0
toxin-antitoxin system, toxin protein	SSU1795		SSU1795	-2.4746	-4.30283	-2.31975	-4.03357	0	0
toxin-antitoxin system, antitoxin protein	SSU1796		SSU1796	-3.97637	-5.81075	-3.50575	-5.12302	0	0
putative mutator protein	mutX	MutX	SSU1797	0	-2.88191	0	-2.43637	0	0
putative plasmid stabilisation system protein	SSU1798		SSU1798	0	-2.42772	0	-2.47731	0	0
conserved hypothetical protein	SSU1799		SSU1799	-3.02768	-6.14672	0	-3.98619	0	0
hypothetical protein	SSU1800		SSU1800	0	0	0	0	0	0
putative DNA primase	SSU1801		SSU1801	0	0	0	0	0	0
TatD related DNase	SSU1802		SSU1802	-2.18541	0	-2.23203	0	0	0
50S ribosomal protein L34	rpmH	RpmH	SSU1803	-2.61537	0	-12.5079	-2.40239	4.78244	5.20641
putative ssDNA-binding protein	SSU1804		SSU1804	-2.51319	0	-3.50251	-2.46609	0	0
membrane protein OxaA 1 precursor	SSU1805		SSU1805	-4.44702	-3.76635	-11.9821	-10.1481	2.6944	0
ribonuclease P protein component	rnpA	RnpA	SSU1806	-4.77593	-4.06775	-15.0062	-12.7811	3.14206	0
argininosuccinate lyase	argH	ArgH	SSU1807	0	0	8.86024	8.2319	0	0
argininosuccinate synthase	argG	ArgG	SSU1808	0	0	3.9825	6.48608	0	0
putative membrane protein	SSU1809		SSU1809	-2.51136	0	-3.67506	0	0	0
putative DNA-binding protein	SSU1810		SSU1810	-4.86506	-2.97949	-7.82403	-4.79164	0	0
glyoxalase/bleomycin resistanceprotein/ dioxygenase superfamily protein	SSU1811		SSU1811	-2.66808	5.80056	-3.7894	4.08411	0	15.4763
MutT/NUDIX family protein	SSU1812		SSU1812	3.12802	0	4.55702	2.38448	0	0
homocysteine S-methyltransferase	mmuM	MmuM	SSU1813	0	9.103	0	3.85333	0	4.73299
putative S-methylmethionine permease	mmuP	MmuP	SSU1814	0	0	0	3.24317	0	0
glutamyl-tRNA synthetase	gltX	GltX	SSU1815	0	0	0	0	0	0
Major Facilitator Superfamily protein	SSU1816		SSU1816	18.8561	0	28.1521	4.34588	0	-6.4779
putative membrane protein	SSU1817		SSU1817	0	0	2.08454	0	0	0
putative DNA-binding protein	SSU1818		SSU1818	0	0	2.19349	0	0	0
conserved hypothetical protein	SSU1819		SSU1819	0	0	0	0	0	0
putative carbonic anhydrase	SSU1820		SSU1820	-2.97602	0	-5.56826	-2.58079	0	2.15758
putative DNA repair protein	radA	RadA	SSU1821	0	0	0	0	0	0
phosphoglycerate mutase family protein	SSU1822		SSU1822	-2.3685	0	-3.06165	0	0	0
deoxyuridine 5'-triphosphatenucleotidohydrolase	SSU1823		SSU1823	-3.52498	-2.38102	-4.10885	-2.77541	0	0
ABC transporter ATP-binding membrane protein	SSU1824		SSU1824	-3.13577	0	-4.96652	-2.79006	0	0
ABC transporter ATP-binding membrane protein	SSU1825		SSU1825	-7.7536	-3.30525	-10.978	-4.67977	0	2.34585
MarR family regulatory protein	SSU1826		SSU1826	-19.2103	-6.79391	-38.3439	-13.5607	0	2.82757
glycerol-3-phosphate dehydrogenase [NAD(P)+]	glyC	GlyC	SSU1827	-2.39378	-3.57987	-3.16494	-4.73313	0	0
UTP--glucose-1-phosphate uridylyltransferase	galU	HasC-GalU	SSU1828	0	0	0	0	0	0
rhomboid family membrane protein	SSU1829		SSU1829	-5.13361	-2.58836	-6.82177	-3.43953	0	0
5-formyltetrahydrofolate cyclo-ligase familyprotein	SSU1830	SSU1830	SSU1830	-3.17473	-2.79529	-5.15361	-4.53766	0	0
putative peptidase	SSU1831	SSU1831	SSU1831	0	0	0	0	0	0
2,3,4,5-tetrahydropyridine-2,6-dicarboxylateN- succinyltransferase	SSU1832	SSU1832	SSU1832	-3.99358	-2.93367	-4.38278	-3.21957	0	0
hypothetical protein	SSU1833		SSU1833	0	0	8.83525	8.5046	0	0
putative membrane protein	SSU1834		SSU1834	0	0	6.78146	6.04781	0	0
Calcineurin-like phosphoesterase	SSU1835		SSU1835	-8.30717	-5.84294	-6.11758	-4.30287	0	0
glucose-6-phosphate isomerase	pgi	Pgi	SSU1836	-2.34194	-2.67445	0	0	0	0
hypothetical protein	SSU1837		SSU1837	0	-182.358	0	-20.7934	0	-37.282
putative deaminase	SSU1838	SSU1838	SSU1838	-4.99109	-3.05184	-4.26416	-2.60735	0	0
putative transketolase	tkt	Tkt	SSU1839	0	0	-3.47633	-3.09748	0	0
conserved hypothetical protein	SSU1840		SSU1840	0	6.88252	0	8.42845	0	7.70155
putative transcriptional antiterminator	SSU1841		SSU1841	-5.65503	0	-6.88874	0	0	6.25126
putative membrane protein	SSU1842		SSU1842	0	0	7.4772	10.6228	0	0
L-ribulose 5-phosphate 4-epimerase	SSU1843	SSU1843	SSU1843	11.7695	0	15.1527	6.16767	0	0
putative hexulose-6-phosphate isomerase	SSU1844	SSU1844	SSU1844	6.16183	10.0778	7.3339	11.9948	0	0
putative hexulose-6-phosphate synthase	SSU1845		SSU1845	0	0	7.24625	6.16558	0	0
sugar phosphotransferase system (PTS), IIAcomponent	SSU1846	SSU1846	SSU1846	0	0	10.4464	0	0	0
sugar phosphotransferase system (PTS),lactose/ cellobiose-specific family, IIB subunit protein	SSU1847	SSU1847	SSU1847	73.261	244.422	34.3916	163.234	0	0
putative sugar-specific permease, SgaT/UlaAfamily	SSU1848	SSU1848	SSU1848	44.7839	612.671	24.8085	482.831	0	8.1371
putative surface-anchored amylopullulanase	apuA	ApuA	SSU1849	170.063	94.3625	117.79	65.3576	0	0
LacI family regulatory protein	apuR	ApuR	SSU1850	4.04457	14.7103	0	4.43378	3.31778	3.63705
putative glutamine transporter, ATP-bindingprotein 5	glnQ5	GlnQ5	SSU1851	-2.39776	46.6696	-19.4122	5.76455	8.09596	111.903
putative amino-acid ABC transporter permeaseprotein	SSU1852	SSU1852	SSU1852	-2.3735	42.2492	-14.4519	6.93875	6.08887	100.278
putative amino-acid ABC transporterextracellular-binding protein	SSU1853	SSU1853	SSU1853	-3.17347	39.0296	-44.0452	0	13.8792	123.859
putative amidase	SSU1854		SSU1854	-23.8437	-11.8457	-12.45	-6.18527	0	0
sugar phosphotransferase system (PTS), IICcomponent	SSU1855	SSU1855	SSU1855	26.7126	9.67202	25.6004	9.26929	0	0
conserved hypothetical protein	SSU1856		SSU1856	37.3111	27.3237	33.3261	24.4054	0	0
sugar phosphotransferase system (PTS),lactose/ cellobiose-specific family, IIA component	SSU1857	SSU1857	SSU1857	19.2332	23.681	23.4921	28.9248	0	0
sugar phosphotransferase system (PTS),lactose/ cellobiose-specific family, IIB component	SSU1858	SSU1858	SSU1858	21.8665	23.1287	17.6914	18.7126	0	0
transcriptional regulator (antiterminator)	SSU1859		SSU1859	50.5548	14.7418	63.8305	18.613	0	0
conserved hypothetical protein	SSU1860		SSU1860	40.6043	16.7803	51.9829	21.4827	0	0
putative beta-glucosidase	SSU1861		SSU1861	4.98993	4.11494	9.25705	7.63382	0	0
putative 6-phospho-beta-glucosidase	SSU1862	SSU1862	SSU1862	50.0997	60.0584	59.9074	71.8157	0	0
leucyl-tRNA synthetase	leuS	LeuS	SSU1863	4.41649	4.09033	2.95776	2.73933	0	0
putative endopeptidase O	pepO	PepO	SSU1864	3.86688	4.55647	4.30352	5.07098	0	0
metal cation ABC transporter membrane protein	SSU1865	SSU1865	SSU1865	2.57171	4.6725	0	3.61687	0	0
metal cation ABC transporter membrane protein	SSU1866	SSU1866	SSU1866	0	2.78769	0	0	0	0
metal cation ABC transporter ATP-bindingprotein	SSU1867	SSU1867	SSU1867	0	0	0	0	0	0
putative membrane protein	SSU1868		SSU1868	0	2.98938	2.74714	3.54487	0	0
extracellular metal cation-binding protein	SSU1869	SSU1869	SSU1869	0	0	2.08291	2.78587	0	0
metal-dependent transcriptional regulator	sloR	SloR	SSU1870	0	-2.68594	0	-2.08176	0	-3.18027
putative membrane protein	SSU1871		SSU1871	-2.09473	0	-2.83218	0	0	4.09247
CAAX amino terminal protease family protein	SSU1872		SSU1872	-2.38911	0	-3.29468	-2.09322	0	0
response regulator protein (fragment)	SSU1873		SSU1873	-4.32401	-3.02854	-14.2559	-9.98483	3.29691	0
	SSU1874		SSU1874	-5.4291	-4.46266	-11.9182	-9.79661	2.19524	0
putative membrane protein	SSU1875		SSU1875	2.93922	2.57162	2.99388	2.61945	0	0
putative membrane protein	SSU1876		SSU1876	2.35199	3.07991	0	0	0	0
D-tyrosyl-tRNA(Tyr) deacylase	SSU1877		SSU1877	3.79538	0	3.46485	2.03225	0	0
GTP pyrophosphokinase	relA	RelA	SSU1878	3.6204	0	3.56869	0	0	0
putative surface-anchored2',3'-cyclic-nucleotide 2'- phosphodiesterase	SSU1879	SSU1879	SSU1879	7.52833	5.14431	5.86081	4.00485	0	0
sortase SrtD	srtD	SrtD	SSU1881	0	0	0	0	0	0
sortase SrtC	srtC	SrtC	SSU1882	0	0	0	0	0	0
sortase SrtB	srtB	SrtB	SSU1883	0	0	0	0	0	0
	SSU1884		SSU1884	3.16714	5.54859	6.06223	10.6206	0	0
putative surface-anchored protein	SSU1885		SSU1885	0	0	0	0	0	0
putative surface-anchored protein (pseudogene)	SSU1886		SSU1886	-5.47213	0	-5.05752	-3.02444	0	0
	SSU1887		SSU1887	-5.24914	0	-3.23575	0	0	0
putative surface-anchored protein (pseudogene)	SSU1888		SSU1888	0	0	0	0	0	0
	SSU1888		SSU1889	-2.63959	0	0	0	0	0
putative membrane protein	SSU1890		SSU1890	0	0	0	0	0	0
	SSU1891		SSU1891	0	0	0	0	0	0
putative membrane protein	SSU1892		SSU1892	2.58505	4.29573	2.7273	4.53211	0	0
conserved hypothetical protein	SSU1893		SSU1893	2.13848	3.6382	2.2364	3.80479	0	0
ribosomal protein L11 methyltransferase	SSU1894		SSU1894	0	0	0	0	0	0
putative RNA-binding protein	SSU1895		SSU1895	0	0	0	0	0	0
conserved hypothetical protein	SSU1896		SSU1896	0	0	0	0	0	0
conserved hypothetical protein	SSU1897		SSU1897	-3.34054	-2.17079	-5.08717	-3.3058	0	0
putative ATPase	SSU1898		SSU1898	0	-2.05796	0	0	0	0
putative anaerobic ribonucleoside-triphosphatereductase activating protein	nrdG	NrdG	SSU1899	0	0	0	0	0	0
acetyltransferase (GNAT) family protein	SSU1900		SSU1900	0	0	0	0	0	0
putative nucleotidase	SSU1901		SSU1901	0	0	0	0	0	0
conserved hypothetical protein	SSU1902		SSU1902	0	0	0	0	0	0
anaerobic ribonucleoside-triphosphate reductase	nrdD	NrdD	SSU1903	0	0	0	0	0	0
putative transposase	SSU1904		SSU1904	0	0	2.41662	3.10183	0	0
putative membrane protein	SSU1905		SSU1905	-2.69336	-2.83181	-6.31422	-6.63879	2.34436	0
putative membrane protein	SSU1906		SSU1906	5.48707	0	6.7912	3.20236	0	0
putative DNA-binding protein	SSU1907		SSU1907	3.05068	0	4.09002	0	0	0
DNA mismatch repair protein MutS	mutS	MutS	SSU1908	0	0	0	0	0	0
putative arginine repressor	argR	ArgR	SSU1909	-2.17903	-3.99795	0	-3.57294	0	0
arginyl-tRNA synthetase	argS	ArgS	SSU1910	0	0	0	0	0	0
putative choline binding protein	SSU1911		SSU1911	0	0	6.45767	4.13028	0	0
putative membrane protein	SSU1912		SSU1912	0	0	0	0	0	0
putative membrane protein	SSU1913		SSU1913	0	-2.36535	0	-2.91837	0	0
putative 4-alpha-glucanotransferase	malQ1	MalQ1	SSU1914	5.65861	7.61748	4.18374	5.63204	0	0
putative maltose/maltodextrin-binding proteinprecursor	malX	MalX	SSU1915	4.73887	5.16287	3.88124	4.2285	0	0
putative maltose/maltodextrin ABC transportsystem permease protein	malC	MalC	SSU1916	5.26652	5.08536	3.2148	3.10421	0	0
putative maltose/maltodextrin ABC transportsystem permease protein	malD	MalD	SSU1917	5.33197	6.83431	3.3855	4.3394	0	0
putative maltodextrose utilization protein MalA	malA	MalA	SSU1918	7.04462	8.61662	5.33196	6.52178	0	0
maltose operon transcriptional repressor MalR	malR	MalR	SSU1919	6.59693	7.94028	5.92306	7.12919	0	0
putative alpha amylase	amy	Amy	SSU1920	5.78149	6.59528	4.48935	5.12126	0	0
-	SSU1921	SSU1921	SSU1921	-2.70392	-2.20783	-8.38846	-6.84944	3.10233	0
putative membrane protein	SSU1922		SSU1922	0	2.48233	0	2.01565	0	2.26155
aspartyl-tRNA synthetase	aspS	AspS	SSU1923	0	0	0	0	0	0
acetyltransferase (GNAT) family protein	SSU1924		SSU1924	3.28511	6.07579	2.14875	3.9741	0	0
aldo/keto reductase family protein	SSU1925		SSU1925	2.39425	4.38897	0	2.61898	0	0
glycosyl transferase	SSU1926		SSU1926	-3.82956	0	-4.36025	0	0	3.92734
putative beta-glucosidase	SSU1927		SSU1927	4.30046	6.52783	7.28051	11.0514	0	0
putative membrane protein	SSU1928		SSU1928	8.00405	8.00237	8.17784	8.17613	0	0
putative beta-glucosidase	SSU1929	SSU1929	SSU1929	7.48157	29.5741	10.9998	43.4816	0	0
response regulator protein	SSU1930		SSU1930	0	0	0	0	0	0
sensor histidine kinase	SSU1931		SSU1931	0	0	0	0	0	0
Calcineurin-like phosphoesterase	SSU1932		SSU1932	-4.60573	0	-5.7141	-2.39106	0	2.38978
putative fumarate reductase flavoproteinsubunit	SSU1933	SSU1933	SSU1933	-4.56342	-2.19247	-6.00255	-2.8839	0	2.0814
putative exported protein	SSU1934		SSU1934	-3.96449	0	-5.85127	0	0	4.55101
30S ribosomal protein S4	rpsD	RpsD	SSU1935	0	0	-5.23658	0	0	4.34298
hypothetical protein	SSU1936		SSU1936	-2.87617	0	-10.8781	0	0	4.21668
conserved hypothetical protein	veg	Veg	SSU1937	-3.0678	-2.74279	-4.00071	-3.57686	0	0
replicative DNA helicase	dnaC	DnaC	SSU1938	-2.71065	-2.37294	-4.75504	-4.16263	0	0
50S ribosomal protein L9	rplI	RplI	SSU1939	0	0	-3.2817	-2.96059	0	0
DHH family protein	SSU1940		SSU1940	-2.68286	0	-4.8908	-3.71422	0	0
glucose inhibited division protein A	gidA	GidA	SSU1941	3.21212	5.69506	2.74162	4.86087	0	0
MutT/NUDIX hydrolase family protein	SSU1942		SSU1942	0	0	0	0	0	0
MutT/NUDIX hydrolase family protein	SSU1943		SSU1943	0	0	0	0	0	0
MutT/NUDIX hydrolase family protein	SSU1944		SSU1944	-2.71677	0	-2.25543	0	0	2.4375
transcriptional regulator protein	SSU1945		SSU1945	-2.17114	0	-4.21209	-3.09749	0	0
conserved hypothetical protein	SSU1946		SSU1946	0	0	0	0	0	0
putative tRNA(5-methylaminomethyl-2- thiouridylate)-methyltransferase	SSU1947		SSU1947	-2.03985	-3.70591	-2.28145	-4.14485	0	0
putative L-serine dehydratase, beta chain	sdhB	SdhB	SSU1948	0	0	0	0	0	0
putative L-serine dehydratase, alpha chain	sdhA	SdhA	SSU1949	0	0	0	0	0	0
putative exported protein	SSU1950		SSU1950	-6.29466	-7.39155	-5.93865	-6.97351	0	0
putative cobalt transport protein	SSU1951		SSU1951	-2.80529	0	-5.99331	-2.26152	2.13643	2.65012
ABC transporter ATP-binding protein	SSU1952		SSU1952	-2.98397	0	-5.07607	0	0	2.62691
ABC transporter ATP-binding protein	SSU1953		SSU1953	-2.75976	0	-3.37768	0	0	2.3955
putativeCDP-diacylglycerol--glycerol-3- phosphate3-phosphatidyltransferase	pgsA	PgsA	SSU1954	-2.95817	0	-4.24616	-2.2935	0	0
putative membrane protein	SSU1955		SSU1955	-2.79393	0	-3.61668	-2.11853	0	0
putative protease	SSU1956		SSU1956	-3.06256	0	-4.84749	-2.66873	0	0
conserved hypothetical protein	SSU1957		SSU1957	-5.66255	-2.30102	-21.8623	-8.88392	3.86086	2.46089
conserved hypothetical protein	SSU1958		SSU1958	-4.21748	-10.9521	-5.48609	-14.2465	0	-2.59684
DNA replication and repair protein RecF	recF	RecF	SSU1959	-2.71871	-4.23899	-3.73321	-5.82078	0	0
inosine-5'-monophosphate dehydrogenase	guaB	GuaB	SSU1960	0	0	0	-2.03262	0	0
tryptophanyl-tRNA synthetase	trpS	TrpS	SSU1961	-4.89938	0	-9.64484	0	0	4.87628
putative membrane protein	SSU1962		SSU1962	-11.2322	-3.88751	-11.3506	-3.92849	0	2.88931
ABC transporter, ATP-binding protein	SSU1963		SSU1963	-4.8238	-3.30338	-6.4475	-4.4153	0	0
	SSU1964		SSU1964	0	0	0	0	0	0
putative membrane protein	SSU1965		SSU1965	-3.65573	-2.30978	-5.12999	-3.24125	0	0
putative membrane protein	SSU1966		SSU1966	-11.3108	-6.46027	-3.2875	0	0	0
conserved hypothetical protein	SSU1967		SSU1967	-17.1042	-9.71853	-5.02379	-2.8545	0	0
serine protease	htrA	HtrA	SSU1968	0	-3.39762	3.12539	-2.12676	0	-6.64695
putative chromosome partitioning protein	SSU1969		SSU1969	-2.82681	-10.0839	-2.59593	-9.26024	0	-3.56721
	SSURNA020		SSURNA020	2.46925	2.80316	3.0574	3.47084	0	0
	SSURNA026		SSURNA026	-4.4213	0	-3.34099	0	0	3.88146
	SSURNA033		SSURNA033	0	3.53451	2.93061	5.1932	0	0
	SSURNA034		SSURNA034	-3.17222	0	-5.38114	0	0	3.06498
	SSURNA037		SSURNA037	-7.08185	-10.6169	-2.3527	-3.52711	-3.01009	0
	SSURNA045		SSURNA045	2.44218	0	5.36343	4.48708	0	0
	SSURNA059		SSURNA059	0	0	0	0	0	0
	SSURNA060		SSURNA060	-2.9001	0	-6.32892	-3.14031	2.18231	0
	SSURNA061		SSURNA061	0	0	0	0	0	0
	SSURNA064		SSURNA064	-236.959	-28.0844	-18.8656	0	0	8.78557
	SSURNA065		SSURNA065	0	0	0	0	0	0
	SSURNA067		SSURNA067	-2.99875	-3.21955	-3.04707	-3.27143	0	0
	SSURNA068		SSURNA068	0	0	2.06968	0	-2.33141	0
	SSURNA069		SSURNA069	2.377	2.28111	4.52344	4.34095	0	0
	SSURNA070		SSURNA070	13.722	0	22.838	3.64936	0	-6.2581
	SSURNA071		SSURNA071	-5.42797	0	-29.0553	-4.64709	5.35288	6.25237
	SSURNA072		SSURNA072	-3.97348	-2.54531	-6.06474	-3.88491	0	0
	SSURNA073		SSURNA073	0	-2.36043	-2.52562	-3.26857	0	0
	SSURNA074		SSURNA074	9.31716	4.32917	18.5847	8.63531	0	0
	SSURNA075		SSURNA075	0	0	6.14031	5.31166	0	0
	SSURNA076		SSURNA076	5.59506	3.49946	12.3422	7.71953	-2.20592	0
	SSURNA078		SSURNA078	-10.259	-3.33861	-22.8121	-7.42378	0	3.07285
	orf10-c248		orf10-c248	0	0	9.24663	3.55463	0	0
	orf10-c263		orf10-c263	0	0	0	0	0	0
	orf11-c219		orf11-c219	0	0	0	0	0	0
	orf11-c231		orf11-c231	10.2872	6.84581	8.4462	5.62071	0	0
	orf12-c262		orf12-c262	9.29409	0	0	0	0	-4.19927
	orf15-c264		orf15-c264	0	0	0	0	0	0
	orf16-c256		orf16-c256	0	0	0	0	0	0
	orf19-c252		orf19-c252	2.3332	0	5.5857	0	-2.39401	-4.6425
	orf1-c105		orf1-c105	0	2.86093	0	2.27076	0	3.48939
	orf1-c162		orf1-c162	-2.597	0	-4.45763	0	0	3.50646
	orf1-c192		orf1-c192	0	0	0	0	0	0
	orf1-c213		orf1-c213	0	8.92493	0	5.78055	0	0
	orf21-c269		orf21-c269	0	0	0	0	0	0
	orf22-c262		orf22-c262	-2.6542	-2.48514	-3.81228	-3.56945	0	0
	orf28-c267		orf28-c267	0	0	0	0	0	0
	orf2-c213		orf2-c213	0	0	-6.54261	-9.99406	0	0
	orf2-c249		orf2-c249	0	0	0	0	0	0
	orf3-c114		orf3-c114	0	0	0	0	0	5.71858
	orf3-c161		orf3-c161	0	0	0	0	0	0
	orf3-c223		orf3-c223	0	0	0	0	0	0
	orf3-c243		orf3-c243	-2.92779	71.7341	-45.9034	4.57532	15.6785	210.023
	orf4-c153		orf4-c153	49.1998	51.2301	17.474	17.9747	0	0
	orf4-c249		orf4-c249	0	0	0	0	0	0
	orf4-c255		orf4-c255	39.6007	0	35.7516	0	0	-44.7654
	orf4-c263		orf4-c263	0	0	0	0	0	14.2894
	orf5-c251		orf5-c251	3.91357	0	0	0	0	0
	orf68-c268		orf68-c268	0	0	0	0	0	0
	orf6-c137		orf6-c137	0	0	0	0	0	0
	orf6-c211		orf6-c211	0	0	0	0	0	0
	orf7-c263		orf7-c263	0	0	0	0	0	0
	orf7-c265		orf7-c265	0	0	0	0	0	0
	orf8-c211		orf8-c211	0	0	0	0	0	3.72931
	orf8-c231		orf8-c231	0	0	0	0	0	0
[truncated: 2 more rows]
